# Supplementary material for: The IAP family member BRUCE regulates autophagosome–lysosome fusion
Source: Nat Commun. 2018 Feb 9;9:599. doi: 10.1038/s41467-018-02823-x (PMC5807552; doi:10.1038/s41467-018-02823-x)
Supplement: Supplementary file 6 — Supplementary Data 1 [file 41467_2018_2823_MOESM6_ESM.xlsx]

## Sheet: shRNAs
Supplementary Data 1 - Normalized NGS reads and fold change of shRNAs in GFP high vs GFP low gate
shRNA	Gene	Guide	Plasmid_Pool	GFPlow_R1	GFPhigh_R1	GFPlow_R2	GFPhigh_R2	FC_R1	FC_R2	Geomean
1110018G07Rik.3544	1110018G07Rik	TTTCTAGCTGCACTTCTCCTGA	6884.9	6464.32	6461.91	5675.9	26740.7	0.999628	4.71062	2.16999
1110018G07Rik.1680	1110018G07Rik	TAGCAGTACACCTTCTTCGGTT	12895.7	11360.1	17009.7	7602.56	13279.7	1.49728	1.74664	1.61716
1110018G07Rik.499	1110018G07Rik	TTGTCTTCTAACTTGCACATTT	12075.5	10533.8	17787.2	12005.7	13430.6	1.68852	1.11867	1.37437
1110018G07Rik.867	1110018G07Rik	TTATAGAACAAATGCACTCGGA	7364.43	3505.59	125.813	4718.79	2522.25	0.0361643	0.534611	0.139046
1110018G07Rik.3936	1110018G07Rik	TAACAAACTATGTAAGTCGGAG	5280.25	5426.89	886.907	3103.25	247.927	0.163582	0.0801891	0.114532
1110018G07Rik.1279	1110018G07Rik	TTCTTGAGGACCAAGCTCGTGA	2036.78	1563.3	0	1434.53	1.7959	0.000639265	0.00194764	0.00111582
2700078E11Rik.3574	2700078E11Rik	TACTTGAAGATAACCCTCCTGG	6861.6	2814.46	3630.09	3677.96	12084.9	1.2897	3.28515	2.05836
2700078E11Rik.660	2700078E11Rik	TTGATGTTGATAGTGGAGCTGG	4434.2	3332.48	365.064	3521.84	3107.96	0.109814	0.882515	0.311308
2700078E11Rik.3062	2700078E11Rik	TTACTAACACAACAGCACCCAC	7072.31	3673.47	3846.69	3991.35	233.536	1.04714	0.0587464	0.248024
2700078E11Rik.2359	2700078E11Rik	TTTATTATTGAGACACAACTAA	4395.69	1967.22	2514.24	7179.44	274.862	1.27793	0.0384185	0.221576
2700078E11Rik.3058	2700078E11Rik	TAACACAACAGCACCCACGTTA	2319	2406.57	2.06132	2493.45	7787.76	0.00127154	3.12243	0.0630103
2700078E11Rik.687	2700078E11Rik	TTCATTAGGAACTTGGAGGTGG	6580.23	7430.84	12.3737	3863.51	210.195	0.00179952	0.05465	0.00991683
9430023L20Rik.308	9430023L20Rik	TTCTGATCGACAGTTCATCCTG	5026.49	2191.47	3083.48	1910.82	6869.85	1.40685	3.59387	2.24856
9430023L20Rik.468	9430023L20Rik	TGAAGTCACAGTCTACATCCTG	4984.71	6182.34	7291.1	3308.02	8445.35	1.17931	2.55253	1.735
9430023L20Rik.1178	9430023L20Rik	TACAGTACAGTGTAGAACTTGA	11466.9	13301	11717.3	5622.73	1532.42	0.88094	0.27267	0.490108
9430023L20Rik.412	9430023L20Rik	TTCTTGTAGTGAAACTTGCCCG	3316.06	4401.32	5622.49	6275.5	952.128	1.27739	0.151857	0.440432
9430023L20Rik.409	9430023L20Rik	TTGTAGTGAAACTTGCCCGTGC	2135.09	1697.06	61.8868	2042.06	17.9648	0.0370344	0.00928256	0.0185411
Aktip.849	Aktip	TTTAACACTGTCGACCACTTTA	9383.76	10817.1	3590.85	4264	7523.63	0.332023	1.76427	0.765362
Aktip.755	Aktip	TTGTAGAAGACTCTCCTCGCAT	5211.83	5022.98	24717.5	4304.72	240.73	4.9201	0.0561415	0.525568
Aktip.2058	Aktip	TTATTAATCATTATTGTCGTTT	7004.81	5179.02	457.901	9017.86	15543.2	0.0885906	1.72353	0.390753
Aktip.1971	Aktip	TTACTAGGTAACTTCATGCTGC	15178.6	5908.24	2681.3	12638.1	1740.8	0.453916	0.13781	0.250108
Aktip.1287	Aktip	TACTGAACTAGATCCACCCTGA	8171.68	3453.15	22.6869	3398.53	89.8275	0.00685753	0.0267177	0.0135358
Aktip.2099	Aktip	TAGAAAATTATTTAACAGCTAT	736.736	2095.73	82.4884	1127.94	1.79757	0.0398183	0.00247805	0.00993337
Alg13.712	Alg13	TTAGGATCTAGACACAACTGTA	9668.01	13137.1	7588.12	8288.15	15697.8	0.577641	1.89389	1.04594
Alg13.1432	Alg13	TAGTCCAATGTCTTCCAGGGAA	4411.1	6271.52	3947.67	3708.51	4462.45	0.629519	1.20325	0.870326
Alg13.356	Alg13	TTTACAACTACCACAAGTGGTT	5719.06	3639.35	2726.69	8079.98	4782.23	0.749293	0.591912	0.66597
Alg13.798	Alg13	TAGTACAAAACTGTGAAGGCTA	8521.24	5036.1	532.14	4692.77	8727.41	0.105843	1.85957	0.443646
Alg13.1065	Alg13	TCTCTTGAGATTATGATCCTAA	15958.3	12510.2	10830.3	8490.65	1469.52	0.865731	0.173172	0.387196
Amfr.524	Amfr	TAAAATTCCAAAACTTGTCTTT	2524.36	1340.34	11216	813.428	2933.64	8.36254	3.60332	5.48934
Amfr.510	Amfr	TTGTCTTTGAGATGCTGTCTTT	7097.58	4953.44	7404.49	3896.31	3485.21	1.49472	0.894517	1.15631
Amfr.2436	Amfr	TAAAATACTCAACATCTGCTGT	5565.6	4583.62	6067.98	6240.44	4999.65	1.32377	0.801201	1.02986
Amfr.3643	Amfr	TTTATTTTCATGTGCAGCCTGG	7916.96	9593.49	9685.76	10234	8350.05	1.00962	0.815928	0.90762
Amfr.1158	Amfr	TTGACAGCTAGTTCCTCTGGAG	5673.83	5133.11	4620.05	5555.98	445.542	0.900069	0.080357	0.268937
Amfr.3412	Amfr	TACAATAAAAACAAATTGCTAC	4277.9	2525.92	88.6889	7213.38	776.089	0.0354933	0.107714	0.0618314
Anapc1.6272	Anapc1	TTATACATCATATGACACGTGG	11716.1	5122.65	14006.7	9678.56	3645.09	2.73394	0.376679	1.0148
Anapc1.5345	Anapc1	TACATATAAAACTCCATCCTTC	12038.3	7686.6	3221.69	6700.88	8932.13	0.419206	1.33293	0.74751
Anapc1.1097	Anapc1	TAAAACAGCATTCTCTTCCTCT	10982.7	6247.89	2499.77	8059.62	8073.46	0.400194	1.00172	0.633152
Anapc1.3224	Anapc1	TAAATTTCCTTCACAAGCCTGC	4709.01	2376.4	99.0021	5223.36	5143.3	0.0420636	0.984675	0.203517
Anapc1.230	Anapc1	TTATTTCTGAATAACTCGGGAC	9733.24	5222.33	45.3764	8835.71	7412.26	0.0088787	0.838916	0.0863046
Anapc1.5651	Anapc1	TTTAAGACTTCTTAGAGCCTGA	3734.94	3367.89	2054.26	1901.77	5.38853	0.610069	0.00335749	0.0452581
Anapc10.1795	Anapc10	TTGAATTATCATTGTTTCGGGT	14770.9	16887.9	20582	9004.28	9005.78	1.21873	1.00017	1.10405
Anapc10.1685	Anapc10	TTAAATGCTTTAACCTTCCTTT	10033.3	14703.1	6626.93	8865.13	11445.4	0.450755	1.29103	0.762848
Anapc10.1306	Anapc10	TTATTGTCTCAGCACATGCTTT	2859.65	1630.18	1266.41	3778.66	1397.65	0.776992	0.370047	0.536212
Anapc10.1091	Anapc10	TTTAGCAGAACATACCTGGGTC	4623.7	2883.94	726.012	3229.96	889.256	0.252002	0.275539	0.263508
Anapc10.983	Anapc10	TAAGCTTCCACTTCAGTGCTAT	2490.18	2836.71	99.0038	2732.17	1773.16	0.035241	0.649123	0.151247
Anapc10.2621	Anapc10	TAGGACAGCTTAGTTCTGCTGA	7325.94	5927.9	1845.99	8649.05	28.7469	0.311523	0.00343893	0.0327308
Anapc11.657	Anapc11	TTTTCATAGCAAAACATGCTGC	6840.67	8047.25	16358	5854.65	6088.32	2.03261	1.0399	1.45387
Anapc11.3091	Anapc11	TTATTTGGTTTACATATCCTGA	9747.75	11253.8	4768.6	5726.81	1828.85	0.423783	0.319468	0.367947
Anapc11.553	Anapc11	TAAAGTGTCAATGTGATGGGAA	2861.85	157.38	6.1881	2129.17	524.574	0.0453851	0.246729	0.10582
Anapc11.1863	Anapc11	TTTCTCATCTCTAGAGAGCGGA	1403.75	306.887	0	1167.53	3073.84	0.00324795	2.63136	0.0924474
Anapc11.191	Anapc11	TTACAGTCTGGACAGCAGCCAT	1985.06	3502.96	0	960.502	3147.46	0.000285391	3.27452	0.0305699
Anapc13.215	Anapc13	TTCTTTCACAGACTCTGTGGTG	13144.2	7893.81	16329.2	8655.83	8824.31	2.06848	1.01946	1.45215
Anapc13.322	Anapc13	TATGTTTGAAAACTCCGTCCGT	4293.25	2805.25	7767.48	2734.43	1244.9	2.76828	0.455468	1.12288
Anapc13.321	Anapc13	ATGTTTGAAAACTCCGTCCGTG	6911.19	8525.93	5210.07	7547.12	5445.15	0.611131	0.721523	0.664037
Anapc13.217	Anapc13	TGTTCTTTCACAGACTCTGTGG	5240.59	9952.83	1122.03	4366.95	323.361	0.112824	0.0742593	0.0915325
Anapc13.317	Anapc13	TTGAAAACTCCGTCCGTGGGAA	1219.83	1032.13	0	2388.24	1298.85	0.000967936	0.544041	0.0229477
Anapc13.382	Anapc13	TTGAGTGTTGATTTATTGCTAA	5464.19	4382.98	0	4492.53	1595.28	0.000228103	0.355241	0.00900176
Anapc2.999	Anapc2	TTGTCCTGAAGGAACACTTTGC	7890.3	6764.62	27976.2	5553.72	5459.5	4.1352	0.983039	2.0162
Anapc2.639	Anapc2	TTGCTCTGCATATAGACTCTCA	10153.4	9401.95	8357.31	7303.89	6072.14	0.888903	0.83138	0.859661
Anapc2.1626	Anapc2	TTGATAAAGAGGTCTTTGCTGC	9076.25	5614.46	812.622	8070.93	4320.57	0.14489	0.535382	0.278516
Anapc2.2857	Anapc2	TTTAGGGTAATCTATTGCCCAA	9146.66	7596.12	216.552	6191.79	4510.91	0.0286361	0.728575	0.144442
Anapc2.477	Anapc2	TTCTCTAGGAGTTCTAGGCTAT	3012.7	3367.91	15720.5	2413.13	8.98032	4.66666	0.00413412	0.138898
Anapc2.2999	Anapc2	TTGAAGGACCAAGAGTTCCTTT	1238.44	1506.9	946.719	1795.43	0	0.628502	0.000556661	0.0187046
Anapc4.991	Anapc4	TTTTCCTGTACAAACTTGGTAA	5027.54	1973.78	13173.4	3322.73	4239.67	6.67132	1.27588	2.9175
Anapc4.2156	Anapc4	TTCGTCAGAATCTTCACTGTTA	4837.89	3863.63	13299.2	4725.58	4115.76	3.44152	0.87098	1.73133
Anapc4.1341	Anapc4	TACTACTGTCTATAACTTGGAG	11964.8	3653.77	3648.58	3888.39	3275.03	0.99858	0.842298	0.917116
Anapc4.2557	Anapc4	TAACACAATGCTGTCAAGCTGG	5482.07	2902.32	13109.4	4674.67	256.897	4.51568	0.0551572	0.499071
Anapc4.1331	Anapc4	TATAACTTGGAGAAGTTCGTTT	7461.33	4810.54	9720.71	5105.71	440.122	2.0205	0.0863809	0.417771
Anapc4.2562	Anapc4	TTAACTAACACAATGCTGTCAA	6154.51	2637.38	323.813	3492.43	1404.88	0.123111	0.402436	0.222585
Anapc5.2424	Anapc5	TTATTGACAAGATAGCATGTAA	6580.33	4422.31	5321.27	6929.42	13143	1.20323	1.89657	1.51063
Anapc5.2687	Anapc5	TTTAATTTTATGTACATCGGTG	29778.6	29715.6	17723.5	23451.4	27824.2	0.596451	1.18645	0.841226
Anapc5.601	Anapc5	TACAGCTTAAACACTTGACTGA	3973.4	5592.2	3859	3111.17	2692.98	0.690124	0.86563	0.772912
Anapc5.1826	Anapc5	TTCTGTGTTCTTTAGCTTCTGA	7943.23	6537.73	4003.42	6523.27	4555.9	0.612416	0.698454	0.654022
Anapc5.386	Anapc5	TTCAATTAGCTTGTACAGCTTT	6638.73	7514.78	1753.14	4576.24	1609.68	0.233395	0.351889	0.286581
Anapc5.367	Anapc5	TTTGACAGTGTAATATCTGGGC	3104.43	1197.38	0	6000.6	7.18442	0.000834461	0.00136371	0.00106675
Anapc7.801	Anapc7	TTCTCTAGTGAACAGATGGTGT	5131.32	4452.47	2807.12	7436.25	9794.62	0.630546	1.3171	0.911314
Anapc7.132	Anapc7	TGGTCTATCACACTCATCCTGC	5849.35	1913.45	1208.66	4098.82	4478.68	0.631858	1.09265	0.830904
Anapc7.891	Anapc7	TTGAGGACAGAGTTCTTGCTGT	6310.26	6515.42	699.224	4712.01	7432.08	0.107455	1.57714	0.41167
Anapc7.1274	Anapc7	TAGAAGCTAAGTAACACTCTAT	3655.67	1186.89	2718.43	2999.17	7.18275	2.28929	0.00272743	0.0790182
Anapc7.284	Anapc7	TATCGTGAAACAGAGAGTCTGC	2712.98	691.152	0	1346.29	4246.93	0.00144477	3.15295	0.0674928
Anapc7.1077	Anapc7	TAGCGCTTGCTATAGAAGCTGT	606.521	1.31157	0	1228.63	5.38853	0.432606	0.0051955	0.0474089
Ankib1.3644	Ankib1	TATCTTTGGACACTGAGTCTTC	7954.41	4141.65	3145.34	7031.24	6140.42	0.759499	0.873324	0.814425
Ankib1.5631	Ankib1	TTAATATACAGTAATACACTGT	21610.3	19402.1	10036.3	13438	13378.6	0.517303	0.995581	0.717647
Ankib1.4850	Ankib1	TTGAATTTGCTAATAACTGTGG	10650.6	16086.6	11345.9	8024.55	4773.26	0.705321	0.594883	0.647753
Ankib1.4159	Ankib1	TTGATTTAAAAGGTCAACCTAA	1324.42	1891.17	12876.4	90.507	1.79757	6.8056	0.0305722	0.456138
Ankib1.5027	Ankib1	TTAGTTGTCATAGTTACTGTAA	5778.58	1478.05	3625.9	2238.91	5.38685	2.45217	0.00285139	0.0836188
Ankib1.1883	Ankib1	TTGTCAGTCTGACTGCTCGTTC	4283.33	3925.25	2584.39	7387.6	25.1493	0.658488	0.00353913	0.048275
Arih1.2454	Arih1	TTAACAAACACCTTTATCCCAA	4351.49	1474.1	4900.62	2273.98	1419.16	3.3229	0.624252	1.44025
Arih1.3506	Arih1	TACATCTCATGTAACAACCTTT	6459.13	3040.01	1101.41	2650.71	5746.93	0.362514	2.16763	0.886451
Arih1.3245	Arih1	TTATATAAAACTGACAGTCTTA	3613.86	2449.85	2268.77	3446.05	2533.02	0.926115	0.735128	0.825114
Arih1.5709	Arih1	TTATTTTCGAGTGTAACTCGTG	17781.3	16650.6	3087.59	15232.3	13078.4	0.185483	0.858608	0.399071
Arih1.3832	Arih1	TATATCTATGTGACAATTCTGG	10692.5	6419.69	618.762	4181.41	5561.94	0.0965257	1.33008	0.358311
Arih1.998	Arih1	TTCACTGTCATCATCACACTTT	8837.67	5939.71	55.6946	4697.3	1223.45	0.0095434	0.260616	0.0498714
Arih2.212	Arih2	TTAGCGTGTATTGTCTTCTGTA	23399.7	13614.5	70225.3	12319.1	15205.6	5.15783	1.23429	2.52315
Arih2.3832	Arih2	TTGAAGAAAGACAAGAATCTGG	596.556	326.56	94.8737	369.948	1997.67	0.292691	5.38801	1.2558
Arih2.1059	Arih2	TTGAAACAGAAGACCTCGCTGC	3876.41	2163.96	2118.24	3183.57	2184.49	0.978882	0.686275	0.819623
Arih2.150	Arih2	TGTCATAGGATTTCCATCGGGA	5901.28	4305.61	4269.42	7064.04	2750.47	0.991598	0.389448	0.62143
Arih2.3136	Arih2	TAGGAGTTCAAGGAGGTCCTGT	2008.16	266.236	3632.17	495.524	8.97865	13.5954	0.020097	0.522711
Arih2.1617	Arih2	TATTCAAACAGCTTCTTCCTGG	11172.3	6342.36	3791	9963.65	1663.56	0.59779	0.167047	0.316005
Art1.1273	Art1	TCCAAGTTGAGTCTCTGCCTGT	4732.17	4270.18	4032.36	3745.84	23794.5	0.944319	6.35083	2.44892
Art1.1182	Art1	TTCTCTGTCTCTATCGATGTGT	10690.6	6385.57	5583.25	10992	7998.02	0.874374	0.727645	0.797643
Art1.904	Art1	TTCTTTGATGTATTCACAGTTG	27943.1	26880.2	16892	23010.2	19314.2	0.628433	0.839381	0.726288
Art1.142	Art1	TTGAACCTGAACTCCATCCCTG	6895.96	9513.52	14140.8	8632.07	1115.65	1.48634	0.129345	0.438464
Art1.826	Art1	TCGGCTTGTATTGATCACCTGG	4870.91	3181.63	12.3737	3357.8	2904.94	0.00420209	0.865172	0.0602954
Art1.147	Art1	TAACTTTGAACCTGAACTCCAT	2667.56	992.795	0	464.979	1241.4	0.00100624	2.66621	0.0517963
Asb1.1365	Asb1	TATCTTTTCTTAACAAACCTCT	6936.74	5923.95	26192.2	2428.97	4611.63	4.42083	1.89822	2.89685
Asb1.4975	Asb1	TTGAAATCTCTTAACTAGGCAC	4973.61	4259.68	4341.66	4484.61	3016.32	1.01924	0.672668	0.828015
Asb1.5220	Asb1	TTGATCTCCACATCCACACCAT	3499.14	1735.08	2097.56	5109.1	2851.03	1.20879	0.558116	0.821368
Asb1.1359	Asb1	TTCTTAACAAACCTCTTTCTGT	6669.8	11428.2	303.218	5999.46	9528.62	0.0266175	1.58815	0.205603
Asb1.2523	Asb1	ATTCTGAACATGCAGAACCTTG	1615.59	3181.66	8.25191	2456.12	5773.94	0.00290697	2.35029	0.0826572
Asb1.1343	Asb1	TTCTGTTTTGATATCAAGCCTT	3787.05	5609.18	433.142	3245.8	5.39187	0.0773847	0.00196867	0.0123428
Asb10.2137	Asb10	TCTTCCACATCTGTGAACCCTG	2031.32	977.053	2002.7	3459.62	6713.55	2.04866	1.94027	1.99373
Asb10.1303	Asb10	TACTTCTGTAGAATCTCTGGTG	13250.9	6599.38	12117.4	6772.16	7207.48	1.83602	1.06427	1.39786
Asb10.2144	Asb10	TACTTTGTCTTCCACATCTGTG	9661.55	8497.1	5890.55	6263.06	7338.71	0.693279	1.17172	0.901292
Asb10.2145	Asb10	TTACTTTGTCTTCCACATCTGT	9418.74	7662.98	3007.22	7151.16	4275.64	0.392513	0.597951	0.484462
Asb10.727	Asb10	TCTTCTTCATCTTCAGTCCGAC	9624.03	8737.07	4745.92	8995.23	3842.73	0.543245	0.427261	0.481775
Asb10.1145	Asb10	ATTGAGTAGATCTCGCACTGTG	10826.2	5289.24	146.426	13385.9	6729.62	0.0278675	0.502775	0.118368
Asb11.492	Asb11	TTGCTCAATGTTAACATCCTTT	6937.84	8884	7431.33	9341.42	8319.62	0.836503	0.890628	0.863141
Asb11.1221	Asb11	TAATTTAATTTTATCTGCCTGT	8271.06	7226.3	4646.93	13011.5	13432.4	0.643108	1.03235	0.814809
Asb11.207	Asb11	TATTGTTACAAGATTGACGTTG	18057	10758.1	5205.83	9270.14	10362.2	0.483947	1.11779	0.735496
Asb11.1040	Asb11	TAAACTAACCAGGAGCTTGTTC	5269.24	3520.01	3182.44	7674.96	1234.19	0.904127	0.160917	0.381431
Asb11.909	Asb11	TAAACTACATGTTTCCAGCTAT	6809.66	4464.28	111.378	3252.58	7277.68	0.0251669	2.23713	0.23728
Asb11.1024	Asb11	TTGTTCAGCACAAGTGTCTGGG	3575.31	2308.21	1720.18	4612.44	12.5796	0.745354	0.0029435	0.0468396
Asb12.660	Asb12	TTTAGCTTTGACATTAGCCTCG	10800.8	8780.39	26542.8	8684.11	38439.7	3.02274	4.42605	3.6577
Asb12.470	Asb12	TGTGCTTTGACATCCAAGCTAT	4233.52	4394.8	6109.25	3517.32	9923.97	1.39002	2.82094	1.98019
Asb12.659	Asb12	TTAGCTTTGACATTAGCCTCGG	5325.53	3463.61	1668.58	4056.96	5177.52	0.481895	1.27614	0.784197
Asb12.279	Asb12	TACAGCTTGATTGAGAGCCTGT	1471.12	6.55702	0	3417.76	10.7787	0.132327	0.00344533	0.0213521
Asb12.409	Asb12	TTAAGTGACCATAAGAAGCTGC	1745.72	767.225	0	131.234	25.1493	0.0013017	0.19775	0.016044
Asb12.658	Asb12	TAGCTTTGACATTAGCCTCGGC	8574.18	4091.83	0	9052.92	731.172	0.00024433	0.0808679	0.00444505
Asb13.2039	Asb13	AAATATAGAATGTCAATCCGGA	3597.27	780.334	5500.78	1091.74	7423.09	7.04152	6.79402	6.91666
Asb13.2080	Asb13	TAATTCTTTCTATTGTATGTGG	29802.7	19774.5	22473.4	19935.2	27834.9	1.13647	1.39625	1.25968
Asb13.2330	Asb13	TTTTATTGGACAATAATGGTGA	3573.13	2247.88	2734.95	2383.72	172.464	1.21658	0.0727397	0.297479
Asb13.165	Asb13	TCCACTGTCAATCAGCTGCTGA	1626.68	1171.14	1511.85	1056.67	10.7771	1.29067	0.0111349	0.119881
Asb13.1835	Asb13	TACAGCATATACATGAATGTAT	7623.57	7596.12	76.3202	1442.45	1997.67	0.0101776	1.38464	0.118711
Asb13.1171	Asb13	AAACACAGAGAACTGAGCCTGT	1137.92	2414.44	0	2344.12	553.307	0.000414003	0.236366	0.00989223
Asb14.1422	Asb14	TCAATGTGTATTGTAGCGCTGA	3950.24	398.693	699.227	926.563	2895.93	1.75191	3.12317	2.33913
Asb14.1545	Asb14	TAACTGTAGATGTCCAGCCTTC	9857.09	7274.78	12098.9	6214.41	3506.8	1.66304	0.564371	0.968798
Asb14.285	Asb14	TCTTCTTATAATCATCACTTGG	18676	16349	12140.1	19873	9273.43	0.742575	0.466661	0.588669
Asb14.1151	Asb14	ATTCACATCAAATCCAGCCTGA	4276.56	2790.84	569.278	3817.12	4149.9	0.204266	1.08716	0.471242
Asb14.564	Asb14	TAGCGTTTGGATTACAGCCTTT	3036.01	3200.01	1072.5	2462.91	52.1019	0.335363	0.0215519	0.0850159
Asb14.1658	Asb14	TTTTGAACAGATTTGAACTTGA	3098.82	1976.42	45.373	3295.58	12.5746	0.0234513	0.0041178	0.00982689
Asb15.3819	Asb15	TTATATAACATTCACATTCTAG	15399.2	14383	12191.6	10363	9614.78	0.847647	0.927805	0.886821
Asb15.1871	Asb15	TTAACTTTAGCTACTGTCCGTA	18287.8	16849.9	8804.92	16483.5	24488.1	0.522577	1.48558	0.881096
Asb15.307	Asb15	TTTATATTGCACATACTCCTGG	15946.5	10772.5	8458.56	10786.1	4665.46	0.785219	0.432594	0.582822
Asb15.214	Asb15	TTTAGGATGAAATATAGCCTGG	7987.46	8110.21	3949.73	7775.66	4613.42	0.487071	0.593368	0.537599
Asb15.1870	Asb15	TAACTTTAGCTACTGTCCGTAG	11559.5	11631.6	4580.81	11388	4209.02	0.393878	0.369657	0.381575
Asb15.4093	Asb15	TACATTGAAACCATAATCCTGA	2946.58	2468.22	0	3305.76	5.38853	0.000404987	0.00193196	0.000884545
Asb16.215	Asb16	TTGGAACAGGATTTGGAGCTGC	3003.98	4535.12	4085.85	2727.64	6690.09	0.900956	2.45216	1.48637
Asb16.221	Asb16	TTCATCTTGGAACAGGATTTGG	6684.16	8048.57	10923.2	7172.65	7622.52	1.35711	1.06271	1.20092
Asb16.502	Asb16	TCAGACGATACATTAGCCTTGG	8156.13	6410.55	2586.46	7144.36	12557.5	0.403563	1.75758	0.842195
Asb16.220	Asb16	TCATCTTGGAACAGGATTTGGA	4052.7	2234.76	2582.26	3353.27	1205.46	1.15543	0.359677	0.644656
Asb16.6	Asb16	TGAAAGGAAAGCTCTCCCCTGC	4675.82	9268.27	111.381	5994.93	506.609	0.012124	0.084659	0.0320376
Asb16.1198	Asb16	TTTTCCATGCTTAGAGCTGAGC	3803.5	7896.43	1068.43	2401.82	8.98451	0.135415	0.00415533	0.0237211
Asb17.679	Asb17	TTGAATGTCAATCAACTCGTGG	11383.2	7714.14	12723.7	7297.09	5279.92	1.64932	0.723602	1.09245
Asb17.442	Asb17	TCTGTCTTGGACATAGTCCTTC	9023.13	8133.82	5696.72	8216.87	12898.6	0.700412	1.5697	1.04854
Asb17.129	Asb17	TTACAGAATATATTGCTTCTTG	11007.9	10737.1	3493.96	7957.8	10604.7	0.325473	1.33258	0.658574
Asb17.625	Asb17	TAGTATTGTCAGAACAATGTTG	13658.9	16887.9	5148.11	7995.13	7902.7	0.304881	0.98844	0.548959
Asb17.436	Asb17	TTGGACATAGTCCTTCGTCTTC	10899.9	4337.1	4.12512	5080.82	1370.72	0.00118142	0.269927	0.0178577
Asb17.548	Asb17	TTGACTGTCTTGTCTGAGCCAC	4590.74	2764.6	0	491	10.7737	0.000361585	0.0239303	0.00294157
Asb18.1045	Asb18	TTTAGTAGCACCTGGACCGTGC	4712.21	2000.01	1190.09	5020.86	8360.81	0.595244	1.66508	0.995555
Asb18.1124	Asb18	TTCAATGACTTCAGGCACCTGT	3079	2364.59	2079.02	2491.2	1606.02	0.879281	0.644821	0.75298
Asb18.1052	Asb18	TCCGTGATTTAGTAGCACCTGG	2646.64	1788.87	5771.01	1427.74	129.345	3.22481	0.0912305	0.542403
Asb18.259	Asb18	TTACTGATCTCAAACACCGCGT	4058.3	1702.31	697.144	6041.32	140.123	0.409876	0.0233558	0.0978417
Asb18.258	Asb18	TACTGATCTCAAACACCGCGTT	3602.85	2716.08	6.18644	5832.02	4796.65	0.00264492	0.822497	0.0466416
Asb18.42	Asb18	TTAATCTCCTCACTATGTCTGA	11848.5	5333.8	577.494	4249.29	34.1371	0.108438	0.00826699	0.0299408
Asb2.2250	Asb2	TATCTGATTAGCCTGCCGGGAA	5462.11	5745.57	30199.4	4019.63	1747.95	5.25538	0.434995	1.51197
Asb2.1002	Asb2	TTGTAAAGTGGAGTCTCCCTGG	7054.52	5281.33	2485.31	2746.88	7056.66	0.470684	2.56841	1.0995
Asb2.1053	Asb2	TTGTATCGCACCAATATCCTCA	7330.4	11091.2	2800.93	8778.02	14100.8	0.252604	1.6063	0.636992
Asb2.84	Asb2	TATGACTCTCAGATTTCCCTTC	8514.71	7593.5	2369.83	5518.65	5809.78	0.312178	1.05275	0.573275
Asb2.1830	Asb2	TTCATGGCAAACATGATGGTGG	6179.05	2283.29	47.4377	4228.93	6032.67	0.0212047	1.42642	0.173916
Asb2.2256	Asb2	TTCAGGTATCTGATTAGCCTGC	8501.45	4518.06	2.06132	4657.7	6623.67	0.000677424	1.422	0.031037
Asb3.652	Asb3	TATAGTCTCAGCATTTCCCTGG	9717.01	3302.31	30785.6	4497.05	3404.36	9.3199	0.757074	2.65629
Asb3.2480	Asb3	TAGTGCTGTATGAATGTCCTTT	12065.6	7804.67	5673.99	5990.41	15527.1	0.727035	2.59173	1.37269
Asb3.2320	Asb3	TATAAAGAAAGAATGAACCTAG	2125.05	569.184	8594.66	213.822	8.98199	15.0752	0.0464663	0.836952
Asb3.353	Asb3	TTAGCATCTGCAAACACTCTAC	6262.74	7091.19	4640.72	4247.02	1255.78	0.654483	0.29585	0.440033
Asb3.2804	Asb3	TATATTGACAGCAACACTCTAG	9414.36	4098.39	1969.69	4356.77	768.899	0.480727	0.176673	0.29143
Asb3.2961	Asb3	TTGAATGTAAAGATGAGCTTGT	4052.98	1063.61	0	2867.93	7272.22	0.00093931	2.53517	0.0487987
Asb4.2631	Asb4	TTAACTGGTACCAAGTCTGTGC	9019.59	5607.9	5894.77	4593.21	3716.97	1.05115	0.809274	0.922315
Asb4.3141	Asb4	AACACTATGACAAACATCCCTA	7192.35	5947.55	7398.27	3468.67	1324.03	1.24388	0.38189	0.68922
Asb4.1527	Asb4	TACTATAATAGTATCTGCCTTC	20153.7	9933.14	7284.9	8190.85	1212.61	0.733421	0.148148	0.329628
Asb4.2789	Asb4	TACAAACACAGCTACATCGGGA	2891.45	1388.87	362.994	2131.43	7.18777	0.261892	0.00383964	0.0317107
Asb4.2005	Asb4	TACAGCAGTCATCTGCTCGTAT	4866.48	1179.02	0	3095.32	1834.21	0.000847442	0.592705	0.0224117
Asb4.1396	Asb4	TAAAGTGTGATAACCAACCCAA	4984.64	2624.24	313.501	4566.06	16.1689	0.119799	0.00375929	0.0212217
Asb5.1274	Asb5	TAAATATAAACCAAAGACCGTA	2271.72	3180.36	5414.12	2604.33	6307.49	1.70214	2.42138	2.03015
Asb5.1401	Asb5	TAATATTTTAGCAAAAGTGTAC	6592.28	8285.92	2741.12	6007.38	11346.7	0.330897	1.88864	0.790535
Asb5.941	Asb5	TATTCTTTCTACAGCACTGTTA	18861.9	19566	11467.6	14771.8	10006.5	0.586118	0.677428	0.630121
Asb5.1382	Asb5	TACAATTTTCTTTCCACTCTAT	5254.74	5854.44	2087.28	5645.36	2825.9	0.356639	0.500658	0.422557
Asb5.520	Asb5	TTGAACAAGGGAGTCACGCCAT	944.022	574.429	3650.67	549.828	3.59263	6.34599	0.00833769	0.230024
Asb5.1115	Asb5	TTTCTTAAGAATGTGAAACTAT	1045.52	2217.7	0	244.368	2673.15	0.000450714	10.8985	0.0700866
Asb6.2081	Asb6	TATATTTAATCATCTCTGCTCA	29952.5	15034.8	21547.2	10946.8	25476.2	1.43313	2.32716	1.82623
Asb6.619	Asb6	TGAAGTAAAGCTGTCTTCCCAT	3810.2	2708.21	3413.49	3280.86	2436.08	1.26033	0.742591	0.967423
Asb6.139	Asb6	TGGTACTCAAAGATGATCCTGC	6488.86	2047.22	187.706	1363.26	4471.42	0.0921319	3.27828	0.549577
Asb6.1355	Asb6	TTGTCAGCAAGTGTCTTGGGTA	8107.41	12840.7	3283.55	7027.84	5062.54	0.255773	0.720394	0.429252
Asb6.136	Asb6	TACTCAAAGATGATCCTGCGGA	5426.83	4350.16	37.1228	1365.52	1559.36	0.00876152	1.14185	0.100022
Asb6.402	Asb6	TGTAGTAGGTAACAGGGTCTTC	7956.46	6382.99	0	2217.41	2657.02	0.000156642	1.19816	0.0136997
Asb7.1736	Asb7	TTGCATAGGATATACTTTGTGC	14235.8	13420.4	32602.5	15594.3	7689.03	2.42922	0.493099	1.09446
Asb7.1551	Asb7	TTTAATTCGGCACAGGTCCTGC	3271.87	2651.84	775.491	1753.57	1814.41	0.292702	1.03468	0.55032
Asb7.4789	Asb7	TATTATGATACAACACACTGGG	11855.1	7108.24	1918.19	5747.17	4846.89	0.269957	0.84338	0.477155
Asb7.4787	Asb7	TTATGATACAACACACTGGGAG	6587.02	7947.58	2237.85	5930.45	3063.01	0.281666	0.51657	0.381445
Asb7.610	Asb7	TTGTCTAATAACCATGGCGTGC	12509	10953.5	1980.03	13448.2	5132.53	0.180841	0.381699	0.26273
Asb7.2960	Asb7	TAACACTTTACTACATCCGGGT	8844.49	4236.08	94.887	7978.16	5818.87	0.0226305	0.729384	0.128477
Asb8.562	Asb8	TAAGTTGATGACTCTGACCTCA	8853.33	3011.17	7082.81	7327.65	3950.48	2.35173	0.539182	1.12606
Asb8.1391	Asb8	TACCATATGGAAGTGCTCCTGA	7986.34	4076.09	4496.32	7764.34	3727.7	1.10307	0.480173	0.727781
Asb8.278	Asb8	TTCGGTTGTAACCATCCAGGGC	4399.03	3200.03	2380.22	4309.25	2425.21	0.743892	0.562894	0.647096
Asb8.1939	Asb8	TTTGGGTGTAGTCTCCAGCCAG	3458.29	1463.61	1181.84	3644.02	876.662	0.807615	0.240784	0.440977
Asb8.1280	Asb8	TGTCATATCAACTAGAACTTTT	1151.25	364.582	66.0036	701.426	3.59096	0.183279	0.00653586	0.0346105
Asb8.1360	Asb8	TCTGTGTCTACACAGCACCTGA	693.633	375.084	16.5022	557.748	5.38853	0.0465378	0.0114336	0.0230672
Asb9.12	Asb9	TTGGTTATCAAATCAGCTGGGA	5300.97	10074.8	24329.8	3496.95	2313.92	2.41478	0.661794	1.26416
Asb9.404	Asb9	TTAGTAACACACTTGCACAGGA	10498.2	7164.65	6738.26	8684.12	9074.09	0.940495	1.0449	0.991324
Asb9.709	Asb9	TACTCCTGATTCTAGGAGCTTC	1819.56	4682.01	2402.81	651.647	1020.38	0.513304	1.56498	0.896277
Asb9.721	Asb9	TTGATTCACAGATACTCCTGAT	6069.81	3628.88	2330.68	5170.2	4088.85	0.642356	0.790891	0.712765
Asb9.408	Asb9	TGACTTAGTAACACACTTGCAC	8748.46	4936.42	2953.49	5957.6	1827.09	0.598388	0.306798	0.428468
Asb9.1093	Asb9	TTTATTTGAAACTCCAGTGGTA	8359.16	4479.99	699.204	3775.26	560.501	0.156261	0.148692	0.15243
Aspscr1.461	Aspscr1	TTCAGAGGAAGCAATGTGCTAC	3854.29	1739.03	7489.03	3757.16	25954	4.30455	6.9063	5.45239
Aspscr1.568	Aspscr1	TTTGCTTTGTTTGAGCATCCGT	6316.68	3998.71	9003.01	8380.92	21374.6	2.25117	2.5502	2.39602
Aspscr1.972	Aspscr1	TTCCAGTTTCTCCTTCATCTGA	4696.92	6557.41	13445.6	2392.77	4026	2.05029	1.68228	1.85719
Aspscr1.567	Aspscr1	TTGCTTTGTTTGAGCATCCGTT	9485.11	9058.39	14398.5	14242.4	17970.2	1.58946	1.26173	1.41614
Aspscr1.344	Aspscr1	TTTATGACAAACCTGATGGTGG	8896.25	7798.06	8755.38	14518.4	12518	1.12275	0.862223	0.9839
Aspscr1.563	Aspscr1	TTTGTTTGAGCATCCGTTGGTT	10789.9	10891.9	4007.44	9714.76	2186.35	0.367988	0.225134	0.287831
Ate1.608	Ate1	TTTGGTAACAAACAGACTGGCT	4238.16	5395.41	4486.01	1756.96	9898.76	0.831481	5.63138	2.16388
Ate1.52	Ate1	TTCTTCTCCATCCTCGGTCTAT	5495.29	3908.21	8963.85	3374.77	3488.8	2.29326	1.03378	1.53972
Ate1.363	Ate1	TATACTCTTTTCTTTCTCCTTC	15546.2	6828.89	5599.81	7895.57	7460.88	0.820044	0.944951	0.880285
Ate1.912	Ate1	TTAATGCTGAATAGACACCCAA	2978.78	1739.01	1536.55	1616.67	986.269	0.883644	0.610301	0.734363
Ate1.33	Ate1	TATAAGATCCTGATAATCCTGC	10475.6	5626.29	19260	3327.25	206.613	3.42277	0.0623791	0.462071
Ate1.209	Ate1	TTGCCTTTCGAGATCTCTCCTT	4200.54	3426.92	33033.7	2338.47	1.79757	9.63695	0.00119581	0.10735
Atg10.1035	Atg10	TTTTAATTTTCATTCATCGTTC	14812.5	13726	46260.7	18215.6	48760.5	3.37013	2.67676	3.0035
Atg10.193	Atg10	TTCTTTATTCGAAACTGTGTTT	8706.54	8000.05	10232.2	5579.73	16944.4	1.27898	3.03641	1.97066
Atg10.885	Atg10	TTGTTATTTATAGTGATCGGAA	6140.11	6751.49	3384.59	2565.87	6765.59	0.501383	2.63613	1.14966
Atg10.1518	Atg10	TATAGTTCTCACAGCAACGTTA	9639.34	9533.18	3910.55	8277.96	8696.81	0.410266	1.05059	0.656522
Atg10.1276	Atg10	TTATATTAAAATGATCAGCTAT	6569.23	4965.27	3945.67	5679.29	2337.27	0.794695	0.411646	0.571955
Atg10.435	Atg10	TATAGCACTCATGAACACCTTC	7618.32	3029.53	1435.54	4595.47	249.732	0.474024	0.0545487	0.160802
Atg12.563	Atg12	TATACATAAACACAGGTCCTAA	5425.55	2023.61	9829.99	2680.13	22801.1	4.85574	8.50468	6.42623
Atg12.595	Atg12	TTCATTAGTCTATATACTCTAT	5433.3	3615.75	8002.62	510.231	4933.21	2.21293	9.65162	4.62151
Atg12.564	Atg12	TTATACATAAACACAGGTCCTA	8118.7	3382.29	13332.2	4448.4	15421.2	3.94088	3.46612	3.69589
Atg12.2383	Atg12	AAATTCAACATACTTCTCCTGT	5478.83	7207.87	8153.26	2860.01	9735.14	1.13114	3.40304	1.96197
Atg12.523	Atg12	TTGATAGTAAGTCTCTTCCCAC	10322	14569.3	22260.9	7369.51	13162.9	1.5279	1.78603	1.65193
Atg12.1858	Atg12	TAAACTTTCAGTCTGCTTGTTT	11285	11192.2	2510.12	11200.2	16313.9	0.224344	1.45653	0.571632
Atg13.506	Atg13	TTTGATTGCTAAATTGAACCAA	10891.3	7034.78	119755	8658.1	124037	17.0209	14.3246	15.6147
Atg13.3335	Atg13	TAATCTAGGACATAAAGGCTGC	5349.76	5004.63	13858.1	4351.11	27606.8	2.76871	6.34355	4.19087
Atg13.2543	Atg13	TAAAATATCTGATTTCTCTGAA	41923.1	23381.1	44090.8	26167.7	52042.5	1.88571	1.98877	1.93655
Atg13.43	Atg13	TTAGTGTTTGTTTTCATCCGCT	3138.63	4540.35	9665.11	3917.81	5019.39	2.12847	1.2811	1.6513
Atg13.2630	Atg13	TACTGAGCAATCTTCACGGGAG	2812.13	4062.97	140.247	3043.29	876.662	0.0347558	0.288298	0.1001
Atg14.3386	Atg14	AACATCTGTGTGATCAACCTGA	1699.36	381.649	2691.6	325.824	1237.8	7.03674	3.79041	5.16451
Atg14.344	Atg14	TTTTCCATCTCAACTGATCTGT	5184.37	3779.67	23972.8	8664.88	8669.82	6.34114	1.00057	2.51888
Atg14.2371	Atg14	TATGACTTGAACATAATGCCTC	9751.86	9192.18	13220.9	9817.71	19993.3	1.43822	2.03634	1.71135
Atg14.1988	Atg14	TTTAGACATCTAACCATCCCAG	6830.66	7918.74	12301.1	12921	23747.8	1.55335	1.83787	1.68963
Atg14.2295	Atg14	TTGATAGCTGAGCATTTCCTGG	2913.58	2251.82	212.427	1818.05	1474.95	0.0947378	0.811385	0.277252
Atg16l1.2806	Atg16l1	TAAGTGTGACAGACAAACGTGG	2380.97	1649.85	27625.6	3280.87	32933.2	16.7348	10.0352	12.959
Atg16l1.420	Atg16l1	TTGTAGTTGACTATCATTCCAC	9584.42	5786.24	67626.4	5557.11	59356.4	11.6856	10.6794	11.1712
Atg16l1.3028	Atg16l1	TTATTTACAATCAAGTTCTGTT	19543.1	12570.5	68476.1	17214.4	49182.7	5.44702	2.85696	3.94486
Atg16l1.1688	Atg16l1	TGTTTGACTGCATTTGTCCGGA	2270.7	2958.69	7870.62	1315.74	2552.81	2.65961	1.93949	2.27119
Atg16l1.1448	Atg16l1	TTTATGCAGACTTTGCTGCGGA	2158.32	435.412	0	2514.95	19.7574	0.00229141	0.0082503	0.00434797
Atg16l2.778	Atg16l2	TAGAGTGTTTGGGATCTCGCTG	3812.39	4010.5	1324.16	2814.76	1877.37	0.330339	0.667092	0.469432
Atg16l2.1251	Atg16l2	TAAGTAGCTGCCAAAACCTGGG	1073.1	710.834	8122.24	1415.3	12.5796	11.4117	0.00958812	0.330782
Atg16l2.1328	Atg16l2	TCACTTTGTCCTTGTGTCCGGA	2085.27	1784.92	717.78	2393.9	414.978	0.402471	0.173693	0.264398
Atg16l2.181	Atg16l2	TAGGAGATGGTTATAAGCCGGC	2268.38	4542.98	4.12346	5863.7	16.1706	0.00112753	0.00292779	0.00181691
Atg16l2.856	Atg16l2	TTCACAAGTCTCACTCTCTGAG	4605.19	5923.98	0	2901.87	16.1673	0.000168777	0.00591389	0.000999064
Atg2a.3233	Atg2a	TTCCTTGACATTCTTGTGAGGG	2939.88	4007.87	1309.74	4879.44	1383.33	0.32696	0.283649	0.304536
Atg2a.5612	Atg2a	TCGAACAGCATCATAAGCCTTA	3080.2	3205.29	4224.11	6376.2	8.98283	1.31776	0.00156539	0.0454182
Atg2a.3269	Atg2a	TAGAGTGGCTTTGTGCAGCCGT	767.603	841.977	0	588.293	104.201	0.00118627	0.17852	0.0145524
Atg2a.3550	Atg2a	TTGTCAGACAGGTACAGAGCGG	1405.98	1356.07	16.4988	1737.73	1.79757	0.0128946	0.00160898	0.0045549
Atg2a.178	Atg2a	TAGTGCTGTAGCAAGTAGCGGC	1946.37	1552.8	4.12512	4431.43	8.98032	0.00329845	0.00225166	0.00272525
Atg2b.7291	Atg2b	TTACACTAGGTTACCTTCCTTT	6125.95	3826.9	567.179	4018.5	9298.74	0.148431	2.31366	0.586019
Atg2b.7471	Atg2b	TTAGTTGTCTAGAACATACTTG	15354.1	13826.9	21504	11510.2	2132.42	1.55519	0.185334	0.53687
Atg2b.2582	Atg2b	TCATCTAGGAACACTTCCGTGA	3930.34	3639.36	5570.88	5031.04	792.252	1.53058	0.15764	0.491204
Atg2b.7467	Atg2b	TTGTCTAGAACATACTTGGGAG	7578.26	10965.2	2015.06	8077.72	4850.54	0.183842	0.600534	0.33227
Atg2b.5040	Atg2b	TTTAACAACATATCGGACGGCA	741.106	41.9669	0	678.799	0	0.0232737	0.00147102	0.00585117
Atg3.1196	Atg3	TACATTGTGAAGTGTCTTGTGT	8671.18	2603.31	5684.4	3329.51	9151.31	2.18307	2.74802	2.44931
Atg3.844	Atg3	TTGTTTGTAAAATAGCATCTTC	8783.65	5812.51	19229.1	8627.54	12778.4	3.30782	1.48107	2.21339
Atg3.1469	Atg3	TAGATGTTCAATAGCACCCTGA	3344.74	903.618	5300.77	3058	1002.43	5.86078	0.328027	1.38654
Atg3.269	Atg3	TTGATCACATTCTGCATCCTGG	11525.5	6279.38	6680.53	5221.1	6384.78	1.06387	1.22284	1.14059
Atg3.911	Atg3	TAGCCAAACAACCATAGCCGTG	3359.14	2862.95	1330.35	5908.96	15431.9	0.464865	2.61134	1.10178
Atg3.1463	Atg3	TTCAATAGCACCCTGACTCTGC	6179.91	7344.32	2402.81	5111.36	4519.9	0.327258	0.884307	0.537956
Atg4b.331	Atg4b	TTGAGGACATTAAAGTAGCTGT	2380.87	3701.01	2875.09	642.596	9192.62	0.776899	14.2848	3.33134
Atg4b.2111	Atg4b	TCAAGTAGCAGTGTGTACCCTA	7727.27	3008.51	3326.86	3153.03	6927.33	1.10578	2.19666	1.55853
Atg4b.1668	Atg4b	TGTCACTCTGTACATAACCTGC	5947.38	4241.33	2899.96	3826.16	6230.24	0.683813	1.62816	1.05516
Atg4b.2550	Atg4b	TAAATATGTCTTCAACACTTGA	12941.3	6891.84	5785.37	11820.2	5339.16	0.839475	0.451745	0.615816
Atg4b.2807	Atg4b	TACACTAAGAATGAACAACCTC	1067.47	142.955	0	159.517	28.7419	0.00694663	0.185288	0.0358765
Atg4b.1115	Atg4b	TACATCAGAAGAGTCTAGGGAC	1854.94	1613.12	0	2010.38	1674.34	0.000619532	0.832932	0.0227162
Atg4c.219	Atg4c	TAGCTTGTCAACTTCATCTGTT	14880.3	8478.72	8479.11	13707.2	3772.68	1.00005	0.275286	0.524689
Atg4c.220	Atg4c	TTAGCTTGTCAACTTCATCTGT	9601.02	5568.54	16329.1	9935.37	585.664	2.93205	0.0590421	0.41607
Atg4c.1918	Atg4c	TAACTTGGTGATCTGACTCTTT	9425.25	7516.14	9782.66	5951.94	734.764	1.30151	0.123597	0.401077
Atg4c.444	Atg4c	TATTCTAGAAATGAAATCCTTA	3747.16	1712.79	1759.33	1534.09	7.18777	1.02716	0.00533375	0.0740176
Atg4c.1808	Atg4c	TTCCATTAGCACATCTTTGGGA	10520.6	9855.78	5610.01	9694.4	35.933	0.569253	0.00380933	0.0465669
Atg4c.2520	Atg4c	TAAGATTGAAAACAAAAGCTAC	294.458	93.1141	0	16.9699	0	0.0106254	0.0556486	0.0243164
Atg4d.2427	Atg4d	TAAGCCTTGACTTTTCTCCCTG	7308.12	5013.79	1047.76	8234.98	4697.78	0.209134	0.570519	0.34542
Atg4d.1149	Atg4d	TTCTGAACGCAGAAGCTCCTTC	1646.48	1577.72	7763.4	2464.05	43.1158	4.91817	0.0178965	0.296678
Atg4d.449	Atg4d	TGAACAGTGGAGATCTTGCTGA	7422.76	3632.79	65.9987	3449.43	6093.77	0.0184377	1.76638	0.180466
Atg4d.1587	Atg4d	TAAAAACACAAAGTCCTCGGAG	3241.02	3645.91	4646.93	2723.12	8.98199	1.27449	0.0036643	0.0683381
Atg4d.79	Atg4d	TTACTCTATACTCAGAGCCGGG	5689.4	4590.22	148.509	4843.24	199.41	0.032564	0.0413708	0.0367042
Atg4d.525	Atg4d	TAGTCGAGATACAAAGTCCCTT	3098.96	2460.34	12.3737	2022.82	116.775	0.00543351	0.0581944	0.017782
Atg5.1388	Atg5	TTAATCAGAAATACAAACTGTG	31702.9	19075.5	182691	16184.9	129475	9.5768	7.99933	8.7526
Atg5.453	Atg5	TTCTTGTCTCATAACCTTCTGA	7581.63	4974.46	6930.02	5773.19	7554.25	1.39304	1.30845	1.35008
Atg5.1946	Atg5	TTATCATAGACAGATACTTGGC	13159.2	15996.1	16504.3	12538.6	13892.3	1.03177	1.10795	1.06918
Atg5.468	Atg5	TATCTCACTAACATCTTCTTGT	26461.4	4940.36	4613.94	6409.01	7327.92	0.933942	1.14336	1.03336
Atg5.2313	Atg5	TTATTATTGAATCTAGAACCAT	38030.6	48280.9	37882.7	43108.3	33916.1	0.784635	0.78677	0.785702
Atg7.2310	Atg7	TTATTATTGAGTTCAGAGCTGG	4661.42	763.285	60267.4	2845.3	66019.2	78.8559	23.1951	42.7676
Atg7.700	Atg7	TTATCTTTGTCCTTTGACCTTG	12682	3054.46	129969	4862.47	116407	42.5368	23.9352	31.9081
Atg7.131	Atg7	TACTCGTTCAACTTCTTCTGGG	11662.5	3356.09	96592.7	6584.36	100223	28.7731	15.2192	20.9261
Atg7.699	Atg7	TATCTTTGTCCTTTGACCTTGG	9119.04	4198.07	49589.5	3935.91	34776.4	11.8099	8.8337	10.214
Atg7.1508	Atg7	TTGATGACCAGCTTTCGCTTGC	5286.91	7409.88	5729.74	2492.33	15451.6	0.773287	6.19758	2.18918
Atg7.2358	Atg7	TAGTGCACATGGAAGGACCTGA	1235.12	81.3124	0	35.0713	1.7959	0.0121488	0.0775103	0.0306865
Atg9a.3331	Atg9a	TAACCTTCCATCTTAGTGTCAA	7651.16	4403.97	13742.6	7758.69	27475.7	3.12003	3.54095	3.32383
Atg9a.618	Atg9a	TAGATAAACTTGATAAGCCGGT	6241.94	3685.27	13055.9	4408.8	13653.3	3.54202	3.09635	3.3117
Atg9a.957	Atg9a	TTGAGAAACAGAGAGCCGGGTC	1214.25	382.953	3733.16	1330.45	819.223	9.72556	0.616038	2.44772
Atg9a.3480	Atg9a	TAACTGAGGTCACACTTCTGCC	3452.74	2601.95	4556.06	4835.32	5969.77	1.75073	1.23457	1.47017
Atg9a.2871	Atg9a	TAGTCCTCATATTCTTCCTGGA	6508.57	4769.88	350.624	3941.57	849.752	0.0737021	0.215786	0.126111
Atg9b.3687	Atg9b	TAATGTGTAAAGATGTTGGGAT	9818.13	8588.89	6470.11	7619.53	8323.1	0.753339	1.09232	0.907134
Atg9b.3688	Atg9b	TTAATGTGTAAAGATGTTGGGA	13002.7	9606.6	6923.94	12250.1	12210.8	0.720778	0.996794	0.847624
Atg9b.3803	Atg9b	TTTAAAGTCTAAGTCATCCCGG	2584.9	3118.71	422.822	6562.87	8254.84	0.135853	1.25777	0.413367
Atg9b.3801	Atg9b	TAAAGTCTAAGTCATCCCGGTA	5091.59	4966.56	532.128	7492.82	10506	0.107322	1.40209	0.387911
Atg9b.3851	Atg9b	TTGATGGACTGTAGACTCCCTT	3133.95	2453.77	10.3149	6301.53	348.509	0.00460934	0.0554553	0.0159879
Atrx.546	Atrx	TTCATTTACATTCTCATCCGTG	26924.7	20962.7	15588.7	28709.8	41559.8	0.743653	1.44757	1.03754
Atrx.7377	Atrx	TTGCTTTGTCAATACATCGTTG	10037.6	5627.53	2072.8	8792.72	10771.7	0.368445	1.22505	0.671836
Atrx.6051	Atrx	TTTGATGACTTCAACATCGTTG	15748.7	15758.8	7383.9	12618.9	5342.75	0.46859	0.423439	0.445443
Atrx.1636	Atrx	TTACTGATGATCTAGCATCTAA	4064.95	4097.06	1278.78	3459.62	2114.43	0.31229	0.611287	0.43692
Atrx.3508	Atrx	TATCTGACGATGAACACTCTGG	8750.62	2841.97	7938.69	6760.85	303.605	2.79274	0.0450476	0.354692
Atrx.5196	Atrx	TAGCATATAACTTCTCTCCTGA	14906.5	5373.15	2192.49	7068.57	1419.23	0.408155	0.200894	0.286349
Atxn3.391	Atxn3	TATAGGATCAATTCTGAGCCTC	7369.82	5491.15	9974.44	3554.65	10423.3	1.81631	2.93175	2.30759
Atxn3.445	Atxn3	TTTTCTAACTGTAAACCAGTGT	3310.39	3316.71	3485.63	4461.98	12313.1	1.05091	2.75918	1.70284
Atxn3.556	Atxn3	TATAGAATAACCTTCTTGCTGT	10493.7	8017.08	10496.2	5688.34	8578.28	1.30919	1.50796	1.40506
Atxn3.554	Atxn3	TAGAATAACCTTCTTGCTGTAA	10089.2	4549.52	2745.2	3589.72	7189.55	0.60349	2.00254	1.09932
Atxn3.872	Atxn3	TATTTTCACACATACTTCTGGA	12867.3	8280.68	9588.65	5093.26	2315.69	1.15794	0.454764	0.725664
Atxn3.860	Atxn3	TACTTCTGGAACTACCTTGCAT	6327.74	4396.08	1454.1	2979.93	17.9632	0.330925	0.00636148	0.0458821
Aup1.1321	Aup1	TCTCTCTGAATCTCCTTCTTGC	8708.63	7647.26	4261.16	6683.92	30549.3	0.557272	4.57004	1.59586
Aup1.1306	Aup1	TTCTTGCATATTCATACAGTGC	14747.5	15933.2	13406.4	15178	26940.1	0.841426	1.7749	1.22207
Aup1.1302	Aup1	TGCATATTCATACAGTGCCTGC	11547.4	16267.6	16042.4	13732.1	17090	0.986155	1.24451	1.10783
Aup1.1303	Aup1	TTGCATATTCATACAGTGCCTG	15936.5	10731.9	8848.25	13485.5	14321.7	0.824501	1.062	0.935746
Aup1.925	Aup1	TTTGTCGCTTCATGTGTTCTGC	6617.88	6333.13	7340.57	3334.04	1722.84	1.15905	0.516888	0.774015
Aup1.1439	Aup1	TTTTACCACCCACTCATCCGGC	1664.17	786.898	1084.88	1654.01	7.1861	1.3782	0.00494626	0.0825648
Bap1.2591	Bap1	ATAGGTAGAATGTACATCCTGC	9729.88	6651.81	10137.5	4437.08	3598.38	1.52394	0.81102	1.11173
Bap1.1404	Bap1	AAGAATTGCTCAACGATCCTGG	1796.44	1202.62	3854.88	2121.25	722.193	3.20356	0.340767	1.04483
Bap1.2095	Bap1	TCAATCTTGAACTTCTTCCTTT	7673.33	6647.9	5903.02	5075.16	2701.89	0.887969	0.532468	0.687616
Bap1.725	Bap1	TTTATCTGTCCACTCCTCGTCC	16383.1	15887.3	8547.18	12015.9	8055.43	0.538017	0.670426	0.600584
Bap1.2486	Bap1	TTCCTGAGCATTGAGGAGCTGC	3058.09	3227.57	5362.61	4369.21	7.18275	1.6613	0.00187239	0.0557728
Bap1.1478	Bap1	TTTCTGAGACTCTTGAAGCTTC	1651.95	3517.41	1320.03	1568.03	7.18777	0.375463	0.00521837	0.0442641
Bard1.5029	Bard1	TATGAGGACACTGATGAGCTGT	4471.9	466.884	57.7567	5706.45	9445.96	0.12558	1.6552	0.455916
Bard1.1040	Bard1	TACACAGACCTTCTTCTCCGGA	4583.26	3127.88	224.832	1862.17	4739.16	0.0721768	2.54414	0.428518
Bard1.3911	Bard1	TTGTCTTAGGACTTCCTTCTGC	13756.3	21319.5	8058.31	11421.9	5360.73	0.378007	0.469383	0.421224
Bard1.2852	Bard1	TTAACAAGTAGTTTGATGCTAT	8046.98	3160.67	1002.42	4428.04	684.465	0.317372	0.154766	0.221627
Bard1.549	Bard1	TTGAATTCTTCTTCCTTTCTGC	1236.15	2026.26	0	3993.6	5682.28	0.000493277	1.42274	0.0264916
Bard1.553	Bard1	TTTATTGAATTCTTCTTCCTTT	1144.71	199.343	0	1167.54	91.6184	0.00499144	0.0792601	0.0198903
Baz1a.5946	Baz1a	TTACATTCAAACTACCATCGGC	7188.02	12469.6	12985.7	5210.92	10825.8	1.04139	2.07732	1.47081
Baz1a.542	Baz1a	TTCAACAAAATATCGGTCCTTG	7779.3	11238.1	19039.3	6467.83	2680.38	1.69411	0.414507	0.837987
Baz1a.2478	Baz1a	TTATACAGTAGTTCATCTCTTC	21286.9	11830.9	2341.04	7032.36	7769.85	0.197942	1.10486	0.467651
Baz1a.5257	Baz1a	TTAGACACATTCTCTAAGCTGT	6687.33	4072.15	7321.95	4158.78	21.5608	1.79786	0.00542356	0.0987461
Baz1a.890	Baz1a	TTGTGCTTCACAGTGTTGCTTG	6408.43	6220.39	2666.88	4053.56	79.0437	0.428823	0.0197416	0.0920091
Baz1a.4965	Baz1a	TTGCATGTGGTCAACCAGCTGT	1379.59	738.37	78.384	790.803	5.39187	0.107367	0.00807256	0.0294402
Baz1b.6267	Baz1b	TACAACACCAACATCTAGGGTA	8688.87	3521.32	7915.91	4948.45	4888.21	2.24764	0.987829	1.49006
Baz1b.3887	Baz1b	TTTCTTTCGACAAACTTTGCAC	7681.85	4672.78	8887.43	9282.58	5662.64	1.90176	0.61007	1.07713
Baz1b.1775	Baz1b	TTTGTCTTTATTTTCTTTGTAA	8674.63	4800.03	2493.57	5012.94	10748.4	0.51959	2.14391	1.05544
Baz1b.3719	Baz1b	TTTCTCTTCATCTACTTCCTCG	21940.3	18119.5	16620	23806.7	25418.4	0.917246	1.0677	0.989618
Baz1b.5584	Baz1b	AAACATTTTAACTTCTTCCTGC	9081.39	13299.7	2749.39	9084.6	18807.6	0.206785	2.07016	0.654276
Baz1b.802	Baz1b	TTTTCTTTGTCACTTGACGGAG	5555.81	8986.28	270.2	9558.64	5603.29	0.030176	0.586245	0.133006
Becn1.717	Becn1	TTCCACATCTTCCAGCTCCTGG	709.164	826.225	4599.45	518.15	1995.91	5.5613	3.8465	4.6251
Becn1.1573	Becn1	TTTGGTATTGTAAACATGTGGT	3523.41	1940.99	3510.41	4610.19	17021.8	1.80815	3.69164	2.58361
Becn1.388	Becn1	TTTCTGTAGACATCATCCTGGC	2917.94	2818.38	1150.91	5816.18	5727.31	0.408568	0.984722	0.634291
Becn1.849	Becn1	TTCGTCATCCAACTCCAGCTGC	1454.58	878.684	167.064	401.623	1.79757	0.19105	0.00694837	0.0364347
Becn1.909	Becn1	TTTCTTGAGCTTGTCCAGCTGG	1232.74	2048.55	2.06298	1346.28	334.156	0.00149446	0.248764	0.0192813
Birc2.457	Birc2	TTAAACATGACATCTGAACTAC	8299.34	5640.67	4879.9	3687.02	7920.75	0.865151	2.14797	1.3632
Birc2.2231	Birc2	TCTAATAATATCATGTTCCTGT	12019.4	7635.44	22071.3	8620.76	2680.35	2.89039	0.310998	0.948106
Birc2.3103	Birc2	TTATTTATTATATACACAGTGT	2727.23	4026.26	829.144	3205.07	1792.92	0.206131	0.55954	0.339616
Birc2.240	Birc2	TATATCACCACCTTGACTCTGT	7716.26	4503.62	41.2512	7602.56	6129.66	0.00937953	0.806288	0.0869632
Birc2.1781	Birc2	AATCTCATCAACAAACTCCTGA	2136.18	1201.32	33.001	1113.23	249.721	0.0282794	0.225017	0.0797706
Birc2.2782	Birc2	TAGCTCAACAGCATAGACCTTC	4054.92	2815.75	437.254	7336.69	141.926	0.155588	0.0194783	0.0550509
Birc3.1988	Birc3	TATCTCTGTATAACGCAGGGTC	9399.17	4696.41	8223.34	4882.84	6745.83	1.75082	1.38146	1.55522
Birc3.2677	Birc3	TAAAACACATGGACATCTGTGC	9410.14	1472.8	8167.62	3744.71	1038.35	5.54254	0.277478	1.24013
Birc3.2089	Birc3	TTTACACATTCTTTCCTCCTGG	14161.1	12154.8	4803.59	9497.54	7374.52	0.39525	0.77649	0.553993
Birc3.2466	Birc3	TTTACAGAAAACAATTTTCTGA	2338.91	1249.83	61.8769	2486.67	5614.03	0.0502681	2.25714	0.336842
Birc3.2041	Birc3	TAGAGCTGCAATGTCATCTGTG	10879.2	3472.79	8839.97	8768.97	294.628	2.54505	0.0337091	0.292901
Birc3.1926	Birc3	TTTCCTTTTGCTAACACAGTAT	3854.35	6990.19	1369.52	3452.83	432.941	0.196035	0.125641	0.156939
Birc6.14744	Birc6	TTAGAGTGTCTTCAGCACCTGC	7849.72	3825.61	21516.3	5730.2	17724	5.62307	3.09272	4.17021
Birc6.7375	Birc6	TAACAGTCTTTCTAACTGCGGC	5455.44	3497.72	16774.7	2329.42	6936.21	4.7948	2.97681	3.77799
Birc6.766	Birc6	TTTTAAACCATCTTTGAGCTGT	4485.95	4793.47	9293.69	5507.33	17088.3	1.93863	3.10244	2.45244
Birc6.10202	Birc6	TTGTTTTAGAAACTTGATCTTC	3429.56	1476.73	769.333	658.434	6711.65	0.521293	10.1794	2.30357
Birc6.13219	Birc6	TATGTAACTCGCAAGGACCTGC	3795.78	2346.25	2955.63	2642.8	1911.46	1.25962	0.723375	0.954555
Birc6.7127	Birc6	TAGAACGAGACCATTCTGCTGT	2509.83	2402.63	398.05	1642.69	2324.71	0.166019	1.41493	0.48467
Birc7.1079	Birc7	TTTTCCTCCATGCTGTACTGTT	10755.4	8359.37	20155.1	9695.53	9516.11	2.41091	0.981496	1.53828
Birc7.675	Birc7	ATCTTCTGGTTCTTCTCGCTGA	6641.16	3956.71	2922.61	7005.21	4286.37	0.738711	0.611938	0.672343
Birc7.1159	Birc7	TAGGGTGAGAACTTCTGCTTTA	5688.2	1260.33	177.373	2883.77	7421.24	0.141416	2.57291	0.603201
Birc7.620	Birc7	ATTCTTTCCACAAAGTCCCTTC	2898.13	4767.23	721.892	3301.23	7304.46	0.151606	2.21228	0.579133
Birc7.601	Birc7	TTCCTTTTGACCGTAGCAGGAA	2076.55	4447.22	1709.82	1841.81	64.6682	0.384607	0.0356348	0.11707
Birc7.964	Birc7	TTTAGGACAGGAATGTGCGTAC	10721.4	7922.64	206.267	6958.83	3192.39	0.026158	0.458832	0.109554
Bmi1.2404	Bmi1	TTAAACACTATATTTGCCTTGG	10949.7	5522.62	20103.7	4993.7	13278	3.63977	2.65861	3.11074
Bmi1.929	Bmi1	TTTATCATTCACCTCTTCCTTA	18016.4	10992.9	16621.9	10122	12764.1	1.51201	1.26099	1.38081
Bmi1.3214	Bmi1	TTTACTAACAACATCATTTGAA	6397.18	3130.5	2085.18	2666.55	3346.85	0.666192	1.25503	0.914378
Bmi1.2580	Bmi1	TTAACTATGAAAACAACTCTTA	1836.06	2027.55	167.07	2326.02	8384.18	0.082852	3.6034	0.546396
Bmi1.2561	Bmi1	TTAAATTTGAAATTACACTTGT	4816	4887.88	1216.9	4586.42	2078.54	0.249116	0.453313	0.336047
Bmi1.1746	Bmi1	TTAATTGAGATTAACAAACTAT	2151.63	1762.63	3533.11	1983.23	12.5763	2.00388	0.00684211	0.117093
Bnip3l.2103	Bnip3l	TTGAAATTCACAATGGTTCTGT	4488.47	6549.56	22143.2	4461.98	10798.7	3.38051	2.41985	2.86013
Bnip3l.965	Bnip3l	TAAACAACAGTAAACTCTGTTA	7900.36	7622.34	12036.9	10251	10660.5	1.57908	1.03994	1.28146
Bnip3l.1216	Bnip3l	TATAACTATAAATTCAAGCTTA	55723.6	56553.7	28298.1	45569	33828	0.500384	0.742352	0.609476
Bnip3l.444	Bnip3l	TACAACTTCTTCTTCTGACTGA	6789.81	4752.82	375.388	4495.92	2885.17	0.0791759	0.64181	0.225424
Bnip3l.2600	Bnip3l	TTGAAGAGTGATTCTGCTCTGC	3027.33	3211.82	618.724	1323.66	32.3379	0.192891	0.0251671	0.0696743
Brap.2776	Brap	TAAAAGAGTAACTGAAATCTGC	4112.3	1787.54	3458.93	1338.37	8339.32	1.9345	6.22706	3.47077
Brap.2445	Brap	TTGGTTTACAACCTAGCCCTTT	5756.55	6592.84	21464.9	7116.09	3727.75	3.25545	0.523915	1.30598
Brap.1496	Brap	TTAAACTTGGTCTTCATGTTGT	4125.41	1356.08	5834.85	4848.89	1674.36	4.30031	0.345443	1.21882
Brap.2711	Brap	TAAACAGTCAGTATCCACTGAC	12928	8056.46	6678.52	7512.05	4947.54	0.828985	0.65866	0.738931
Brap.2918	Brap	TAATCTGTTACAAGTTACCTGA	9606.37	7017.74	4603.61	4072.8	1112.03	0.656044	0.273217	0.42337
Brap.779	Brap	TTGATCAGTACCATGTACTGAT	6278	4693.79	1031.27	2198.18	185.037	0.219875	0.0845938	0.136382
Brca1.5246	Brca1	TTCCAGTCACAACATCTCCTTT	6025.81	4360.64	4896.37	3966.45	13996.4	1.12283	3.52806	1.99033
Brca1.2701	Brca1	TTCCATTTCTACTTTCTCCTGA	10024.6	5409.88	7251.88	6772.16	1981.47	1.34043	0.292695	0.626367
Brca1.3155	Brca1	TATGTCTCTCAAATCGTCCCTC	10264.5	4389.53	4114.78	12684.5	5023	0.937422	0.396042	0.60931
Brca1.5159	Brca1	TAACTATCCACTTTCCTCCTGC	9709.08	1996.09	414.59	3935.91	5339.12	0.208098	1.35643	0.53129
Brca1.1326	Brca1	TTAACTTTCTGAACGCTGCTAT	4814.75	5525.27	3021.59	1178.85	265.89	0.54695	0.226207	0.351744
Brca1.1099	Brca1	TTTATTACAGAATTCAGCCTTT	659.482	281.967	624.966	996.707	16.174	2.21215	0.0172134	0.195138
Brcc3.232	Brcc3	TAAATTTGGAGTCACTCCTTAT	7281.61	8240.03	33000.5	7412.5	9190.77	4.00454	1.23987	2.22825
Brcc3.913	Brcc3	TTTCTTGTTGCAACTCCTGCAA	4265.52	4603.29	618.747	2399.56	2310.3	0.134602	0.962817	0.359996
Brcc3.812	Brcc3	TTCTTGGTAAATACTGAGCCAT	3964.48	3860.98	1631.47	4330.74	777.903	0.422703	0.179813	0.275694
Brcc3.334	Brcc3	TTCTCTTGTCAGAACGCCGCAA	3159.47	6626.9	3308.37	1482.05	37.7272	0.499308	0.0261133	0.114187
Brcc3.558	Brcc3	TTTGTCTTCTATGAAACAGGAA	1456.87	4112.78	501.203	854.156	61.0772	0.122078	0.0725917	0.0941374
Brcc3.492	Brcc3	TTGTGTACGAACATCAACATGT	5906.36	6626.91	4.12678	3650.81	2939.11	0.000773514	0.805109	0.0249552
Bre.556	Bre	TAATCAATGAGACATCCTCCTC	13389.9	6868.19	32055.8	6580.97	3276.79	4.66676	0.497996	1.52448
Bre.283	Bre	TAAATTTCCATGTTCTCTCCAT	6628.66	9079.41	5104.79	7607.08	10381.9	0.562286	1.36471	0.875991
Bre.608	Bre	TTGAATCACATACTGTACCTTG	17752.8	11322.1	4750.04	8533.64	15595.3	0.419589	1.82741	0.875649
Bre.829	Bre	TAAAGCTGTCCACTGTTGGTAA	6236.18	12790.9	6775.39	2854.35	2985.79	0.529741	1.04603	0.744397
Bre.593	Bre	TACCTTGTTGGTGAGCAGGTGG	3032.59	3611.83	325.888	1203.74	6982.95	0.0904797	5.79706	0.724235
Btbd1.1519	Btbd1	TTTGAGATTAGACTGAATGGTT	6228.88	3719.37	21328.7	9540.54	6594.95	5.73322	0.691288	1.99081
Btbd1.1274	Btbd1	TTGAACATGACCCTGAATGTGT	4916.28	3388.85	9652.74	2887.16	3828.3	2.84784	1.32586	1.94315
Btbd1.1999	Btbd1	TATACTGTTACAGAATACCTTC	19827.1	10678.1	4871.69	9197.75	17792.5	0.456284	1.93433	0.939471
Btbd1.1841	Btbd1	TTTTGTAGGAATACTCACCCAT	6151.35	4664.96	2215.14	4357.89	3655.8	0.474959	0.838929	0.631234
Btbd1.1106	Btbd1	TTAACTGTGAACCTGATGCGAT	3207.01	3475.43	235.121	2697.1	2750.47	0.0679205	1.01978	0.263181
Btbd1.2426	Btbd1	TTGTATTTTAAAAATCTGCTTT	2688.63	2432.79	4108.62	2772.9	21.5558	1.68857	0.00813144	0.117177
Btrc.202	Btrc	TTCTCTGGTATTATCTTCCTAG	12716.2	6009.23	16244.6	9345.94	7606.4	2.70299	0.813892	1.48322
Btrc.273	Btrc	TTGTTAGACATACTGTCTCTTG	19376.1	18872.2	13148.7	24721.9	29547	0.696737	1.19517	0.912533
Btrc.2135	Btrc	TTATAAGTCATCTTTGTCTGGA	12831	12087.9	1881.03	4689.38	13186.2	0.155683	2.81154	0.661595
Btrc.6117	Btrc	TAACTTGTGAACATATTGGTAC	9650.54	5885.95	1107.59	5784.51	1121.02	0.188314	0.193936	0.191104
Btrc.404	Btrc	ATACTTGACACACAGCTCCTTT	3909.33	2002.62	1194.21	3821.64	12.5796	0.596525	0.00355242	0.0460338
Btrc.4221	Btrc	TTCTTCTACAATGAACTGGTAA	4533.65	4695.11	2.06298	2240.04	3725.96	0.000652237	1.66305	0.0329348
Cacybp.1281	Cacybp	TTTATTGTTTACATTACTGGGA	13389.9	4254.43	9467.01	11744.4	15020.7	2.22492	1.27894	1.68688
Cacybp.352	Cacybp	TTCTGTTGCATCTTGTTCTTGA	11716	4455.11	5154.23	4473.29	10660.3	1.15689	2.38279	1.66031
Cacybp.1280	Cacybp	TTATTGTTTACATTACTGGGAT	8017.15	4125.91	2182.1	7293.7	2286.94	0.528992	0.313645	0.407327
Cacybp.731	Cacybp	TTTGCATTCCTTTTCCACCTGT	7481.47	9356.1	8012.95	7958.93	456.284	0.856456	0.0574483	0.221815
Cacybp.1186	Cacybp	TTCATTATGCAAGACTTCCTTT	3621.62	3662.95	4420.03	3924.59	61.0881	1.20663	0.0158162	0.138146
Cacybp.1756	Cacybp	TTAATTGTAAGTTCTGACTTTT	5496.33	9121.35	1612.89	5345.55	89.8283	0.176915	0.0169882	0.0548222
Calcoco2.121	Calcoco2	TAGCACATGATATCTCCTCTAG	4070.33	1455.75	4529.35	1971.91	4863.17	3.10991	2.46547	2.76901
Calcoco2.102	Calcoco2	TAGGAGCATAGAACTTCTCCAC	6583.72	3976.41	3960.14	3916.67	14309	0.99591	3.65269	1.90729
Calcoco2.1386	Calcoco2	TCAAAGTACATCTTCTAGTGGG	5345.02	6515.45	1216.88	3932.51	2662.42	0.186893	0.67711	0.355734
Calcoco2.280	Calcoco2	TTGAATTGGATTTCCTGCTGTG	3231.05	2683.29	748.705	3556.91	37.7314	0.279293	0.010886	0.0551397
Calcoco2.124	Calcoco2	TAATAGCACATGATATCTCCTC	7379.93	5312.81	8.25025	9893.5	513.794	0.0017408	0.0520283	0.00951686
Calr.497	Calr	TATATTCTGAGTCTCCATGCAT	8021.73	5197.39	12039	5431.53	1812.64	2.3161	0.333848	0.879333
Calr.18	Calr	TTTATATTCACCTACCTCTCAC	14076.2	12503.7	8165.68	14788.8	13587	0.653091	0.918741	0.774611
Calr.1449	Calr	TCTCATAGAGACATTATTGGGA	10633.1	6009.24	2495.65	8150.12	1654.57	0.4154	0.20311	0.290468
Calr.1875	Calr	TACACTCTCAGTGTGAGCTGTG	4228.21	3809.84	4017.79	3134.93	140.128	1.05457	0.0450038	0.217852
Calr.585	Calr	TTGATCAGCACATTCTTGCCCT	1455.64	163.936	8.25025	2329.42	5.3902	0.0560837	0.00274209	0.0124011
Cand1.8117	Cand1	TATGCTATGATAGTATTCCTGT	8118.64	7554.13	11682.3	5144.18	5551.2	1.5464	1.07911	1.29179
Cand1.3565	Cand1	TAGACCGTCATCAACCGTGTGT	3284.17	5020.33	1161.21	4075.06	2434.27	0.231455	0.597457	0.371866
Cand1.5829	Cand1	TAAAGCAGGATTTTCTTCGTAC	8049.42	6823.65	5403.87	7870.68	1032.96	0.791963	0.131352	0.322531
Cand1.5144	Cand1	TACAATTTCAACTACAAGGGAA	3465.96	2575.73	0	543.04	7083.55	0.000388089	13.0221	0.0710897
Cand1.3835	Cand1	TTGCTTTTCAAACTCCTGCTTT	6097.55	7398.09	20.6256	4669.01	6848.18	0.00292274	1.46663	0.065472
Cand1.4821	Cand1	TATAATAGTAAGAAGTTGCGAA	3420.93	486.562	288.75	1965.13	5.3902	0.594284	0.00325015	0.043949
Cand2.5128	Cand2	TTCTCTGTATAGTCTTGCCTGT	8826.66	4059.02	3918.78	5379.5	22093.2	0.965458	4.10634	1.99111
Cand2.4646	Cand2	TAAACTTTGGTGTTTTGCCTGT	6658.63	4490.51	8338.83	9539.4	6681.13	1.8568	0.700403	1.1404
Cand2.4460	Cand2	TAGGATAACAGGTCTATGCCAT	7495.76	3146.24	1899.61	3212.99	6355.92	0.603898	1.97789	1.09291
Cand2.5129	Cand2	TTTCTCTGTATAGTCTTGCCTG	13982.1	19324.7	50288.8	18202	8190.24	2.60223	0.449994	1.08212
Cand2.3016	Cand2	TTGACTGCAGTGATGACCGTGC	2339.03	1437.38	0	931.087	3.59263	0.000695226	0.00492726	0.00185083
Cand2.2932	Cand2	TTCACAAACACTAGCTTCCCGA	4688.91	2643.95	0	1735.47	5.38853	0.00037808	0.00367904	0.00117939
Cbl.1514	Cbl	TTCATCATCATCATCGTCGTAA	17881.8	8059.05	14064.3	12838.4	11709.7	1.74506	0.912094	1.26161
Cbl.3434	Cbl	TAACAATATAAAACATAGCTAA	74633.1	97891.5	97025.5	89797.3	83993.6	0.991154	0.935369	0.962857
Cbl.3830	Cbl	TACATCAGAAACATACACCTGG	9157.65	6716.12	11236.8	6238.18	3269.64	1.67301	0.52421	0.936487
Cbl.3968	Cbl	TAAACAGATAAGTCCTAGCTGT	9648.22	6362.01	14908	13660.8	2441.43	2.34307	0.178778	0.647216
Cbl.436	Cbl	TATCTTGACAAGACAGTGCGGA	8372.38	5091.17	14.4367	7121.74	4094.23	0.00303146	0.574951	0.0417485
Cbl.4326	Cbl	TACATCTCCTTGATGAACCTGT	7151.71	2443.28	4.12678	4687.12	3052.21	0.00209746	0.651266	0.0369595
Cblb.5309	Cblb	TTGTCTTACATATGACTCCTAA	16689.9	16957.5	13961.4	11394.8	24710.7	0.823329	2.16849	1.33618
Cblb.1198	Cblb	TGTAACTTTTATATGATCGTGA	24797.2	27482.1	25959	18497.3	15164.2	0.944578	0.819814	0.879988
Cblb.2248	Cblb	ATCGTCATCATCTTCTACCGTG	12932.5	6877.42	3696.05	15691.6	20587.7	0.537486	1.312	0.839751
Cblb.3613	Cblb	TTTATTGACAAATAAATGCTTT	2297.1	2760.68	1287.01	1161.88	1491.12	0.466385	1.28312	0.773582
Cblb.3731	Cblb	TACAGCATTATGACACTCCTGG	10997.1	14923.3	11946.2	9046.14	1235.99	0.800522	0.136727	0.330837
Cblb.3173	Cblb	TATTTTATCAGTTCAACCCTGA	13826.9	12630.9	5447.24	14484.5	1724.6	0.43131	0.119126	0.226672
Cblc.884	Cblc	TTTGTTGAGAGGAATGGTTTGC	6956.17	3307.54	5977.21	5078.56	1686.87	1.8069	0.332287	0.774862
Cblc.1495	Cblc	ATTTCTGCTTTGTCACTCCTTC	8031.58	6679.36	5170.73	9627.64	5121.71	0.774169	0.532028	0.641779
Cblc.1147	Cblc	TGACAGTTGTCTCTTGAGCCAT	3747.18	2893.15	1276.71	2630.35	2042.61	0.441479	0.776638	0.585551
Cblc.1496	Cblc	TATTTCTGCTTTGTCACTCCTT	9801.48	8047.25	6521.82	10728.4	4424.76	0.810464	0.412487	0.578192
Cblc.1498	Cblc	TTTATTTCTGCTTTGTCACTCC	18322.7	11546.3	5674.1	14719.8	8193.8	0.491465	0.556683	0.523059
Cblc.867	Cblc	TTTGCAGGATGCTTCCATCGGA	3416.41	4166.57	1194.17	2195.92	10.7787	0.28678	0.00536148	0.0392118
Cbll1.1822	Cbll1	TTTAATTCTTTTACACAGGTTA	15323.3	15025.6	20373.6	8896.81	18110.6	1.3559	2.03551	1.66131
Cbll1.1688	Cbll1	TATCACATCAAAGTAACAGTTA	8967.81	1787.55	416.639	3353.27	7908.19	0.233508	2.35794	0.742023
Cbll1.391	Cbll1	TAAAATAGCACAGTCATAGCAA	3961.24	6523.26	228.937	5457.55	4381.7	0.0352434	0.802904	0.168217
Cbll1.72	Cbll1	TTTATAGGGATTCTTCTGCGAA	4864.43	2414.42	2023.34	1816.92	28.7419	0.838089	0.0163604	0.117096
Cbll1.360	Cbll1	TTGCATGGAATCATTCTCCCAT	5185.41	4738.38	538.313	3757.16	398.848	0.113794	0.106395	0.110032
Cbll1.13	Cbll1	TTGTAACTCATTGTCAGTGTGA	10152.4	5606.59	4543.77	3510.53	43.1199	0.810466	0.0125643	0.100911
Cbx4.2650	Cbx4	TTTCCCTCAACTTCGGACCTTC	2662.24	574.428	1084.91	777.225	1543.14	1.88713	1.98418	1.93504
Cbx4.5125	Cbx4	TTGATTTATATGCATACGCTAT	16933.1	17509.6	27774	16688.3	22298	1.58618	1.33613	1.45579
Cbx4.2606	Cbx4	TCGGACACTGAATTGCACCTTC	4189.51	1972.48	2569.92	5655.53	6012.84	1.30273	1.06317	1.17687
Cbx4.4589	Cbx4	TCTGTTTCTATCCTTGTCCTAC	10753.3	7438.69	2914.41	8078.85	7854.21	0.391872	0.972197	0.617234
Cbx4.965	Cbx4	TTCTTGACGATTTTCATCTTGC	13760.5	9083.34	5257.4	13020.5	6136.81	0.578843	0.471359	0.522343
Cbx4.4723	Cbx4	TTGAATCTGAACTCTCGTCTTC	6322.18	4228.22	864.205	3803.54	1354.55	0.204578	0.356298	0.269983
Cbx8.1068	Cbx8	TTGAGGTCACATCTGTAACGAC	4084.55	348.857	2621.49	1453.76	11149	7.49589	7.6645	7.57973
Cbx8.194	Cbx8	ATCCAGAATATTTTCTTCGGGC	8629.21	8499.71	7585.94	3607.82	4388.93	0.892506	1.21644	1.04196
Cbx8.1120	Cbx8	TTAAAGAATCCTTGGTCCGTGT	7492.5	6226.9	2572	7786.97	3312.75	0.413141	0.425497	0.419273
Cbx8.1292	Cbx8	TAATTTTCCAGCCAGAACTGAG	1635.39	1879.36	379.506	1414.17	246.127	0.202359	0.174627	0.187982
Cbx8.1125	Cbx8	TTTCCTTAAAGAATCCTTGGTC	10023.2	12415.9	480.567	7040.29	2100.11	0.0387834	0.298399	0.107578
Cbx8.1074	Cbx8	AAAAGTTTGAGGTCACATCTGT	3668.88	5392.8	20.6273	4152	5278.05	0.00400966	1.27114	0.0713922
Ccdc50.1639	Ccdc50	TAACACATGATTCATTGCCTAA	9578.8	7784.95	7278.69	8229.32	12388.6	0.934978	1.50536	1.18637
Ccdc50.1258	Ccdc50	TTATAGAATTACTACATCCCAG	24115.8	20435.5	22760.1	29642.1	10078.3	1.11375	0.340023	0.615386
Ccdc50.2517	Ccdc50	TATAGCATTACACTAAGCTGGG	7007.09	7754.79	1792.35	10648.1	7753.62	0.231227	0.728194	0.410339
Ccdc50.157	Ccdc50	AAAATCTCTACACACTTCCTTC	4417.78	5976.42	8912.22	4820.61	204.803	1.49115	0.0426835	0.252285
Ccdc50.2515	Ccdc50	TAGCATTACACTAAGCTGGGAG	6874.78	4208.56	272.26	4675.8	1521.6	0.0649142	0.325564	0.145374
Ccnf.2511	Ccnf	TAAGGATCTACACAGTACCCAT	4508.19	3235.43	9609.31	2335.07	4882.89	2.96942	2.09064	2.49158
Ccnf.2309	Ccnf	TAAACATGACTTCTTGGCCTGA	8404.47	3395.45	26346.7	8346.98	2074.97	7.75744	0.24868	1.38893
Ccnf.1192	Ccnf	ATCTCTTTGCTGATGAACCGGG	3138.69	1736.41	1623.23	2069.21	4095.95	0.934861	1.979	1.36018
Ccnf.629	Ccnf	TTTATGACTTCTCTGTAACTGA	8714.01	8331.86	8908.04	6286.82	3566.06	1.06915	0.567297	0.778796
Ccnf.621	Ccnf	TTCTCTGTAACTGACACTCCGC	7943.71	5985.61	8901.86	6660.16	287.47	1.48713	0.0433062	0.253775
Ccnf.135	Ccnf	TAGGATAACAGAAACACTTGGC	5987.06	1274.76	3186.52	4510.62	41.3182	2.49852	0.00937981	0.153087
Cdc16.692	Cdc16	TTGTTCTTCAGCACAGAGCTTG	4362.68	3281.34	4026.07	3285.39	3321.72	1.22689	1.01105	1.11376
Cdc16.1725	Cdc16	TTAATTTGTCTTTAATGTCTGC	23051.8	20151	15205	15526.4	21645.9	0.754567	1.39411	1.02565
Cdc16.2182	Cdc16	TAACTAACTACTTTGTAGGTTC	15780.8	6977.06	8939.02	11242.1	4855.84	1.28116	0.431986	0.743938
Cdc16.1720	Cdc16	TTGTCTTTAATGTCTGCTCCGA	12350.1	9394.13	3535.1	7045.95	9469.28	0.376376	1.34388	0.7112
Cdc16.2207	Cdc16	TTGACCTTCTTTATTCTGCTAC	8995.52	3683.94	6.1881	8718.05	26216.2	0.00195067	3.00688	0.0765861
Cdc16.1813	Cdc16	TTTTCTACTTCAAAGTCCCTGA	3996.49	3346.92	360.947	3856.72	8.98032	0.108111	0.00258711	0.0167241
Cdc20.989	Cdc20	TCGAAGTCGTTTCTGCTGCTGC	3418.64	1387.55	2442.05	3596.51	2105.51	1.75942	0.585547	1.015
Cdc20.8	Cdc20	TTGTTCTTAAACTCTCCGCTGC	8403.47	8302.98	3561.98	8447.66	9613	0.429069	1.13793	0.69875
Cdc20.1677	Cdc20	TACTTTTAGCTACACTGGCTTT	9638.15	8413.16	9493.82	6309.44	2130.59	1.12843	0.337787	0.61739
Cdc20.765	Cdc20	TCAGGTAGTAGTCATTCCGGAT	8462.89	10164	7272.43	8283.62	4237.88	0.715536	0.511656	0.605069
Cdc20.703	Cdc20	TATCTGCAAGTCTTCCTGCTGG	6537.22	3722	212.437	5812.79	21.5608	0.0573293	0.00388057	0.0149154
Cdc20.766	Cdc20	TTCAGGTAGTAGTCATTCCGGA	7386.66	8904.93	0	9063.11	454.507	0.000112285	0.0502539	0.00237545
Cdc23.1841	Cdc23	TATTGGTCTAGCAATGTGCTGA	8415.49	3645.91	5678.24	4587.56	3797.8	1.55727	0.827885	1.13545
Cdc23.3078	Cdc23	TTATTGTATTATAATCACCTAT	5322.04	2487.87	344.433	5218.84	4264.86	0.138791	0.81724	0.336787
Cdc23.2344	Cdc23	TAAACCTAATCTCTTATCCGAA	4195.15	2953.45	183.556	5085.34	4631.3	0.0624671	0.910733	0.238518
Cdc23.3424	Cdc23	TTGCTGAGCAGTATCACACTGT	5361.83	4855.1	2532.85	2511.56	167.076	0.521788	0.0668943	0.186828
Cdc23.301	Cdc23	TTTAACATCAAAGTAGGCCTTG	4709.04	3847.9	43.3092	5020.85	806.625	0.0115122	0.160822	0.0430281
Cdc23.3114	Cdc23	TTAAGCTTCAGCATACACCCAG	3465.97	3294.43	45.3764	4252.68	129.348	0.0140729	0.0306436	0.0207664
Cdc26.506	Cdc26	TTTCCAAACTGAGATGTGCGGT	2938.98	3129.18	4415.91	1639.3	3081.04	1.41107	1.87895	1.62829
Cdc26.372	Cdc26	TTCCACATCTTCCTTCTGCTTC	4743.16	4737.07	7183.8	4231.19	6007.47	1.5164	1.41971	1.46726
Cdc26.465	Cdc26	TTTATAACCAATTCGATCATTA	14080.3	8338.39	4153.92	9060.85	14122.2	0.498229	1.55853	0.881197
Cdc26.589	Cdc26	TAAATCTGGTTGGTACTCCTGT	9006.92	5710.21	5181.05	5930.45	4654.66	0.907346	0.784911	0.843911
Cdc26.105	Cdc26	TCATTCATTAATCAGATGCTTC	7469.23	11337.7	6492.82	7463.41	7653.07	0.572711	1.02541	0.766331
Cdc26.378	Cdc26	TACACCTTCCACATCTTCCTTC	5531.7	4603.31	16.4972	3789.97	5073.2	0.00380017	1.3385	0.0713199
Cdc34.1112	Cdc34	ATCATCTGAAAGCTGAGTGGGG	4126.51	2068.21	5954.54	8049.44	4212.78	2.87817	0.523422	1.2274
Cdc34.935	Cdc34	TTTGTAAGTTTATTTCAGGGAC	4264.47	3024.29	1854.19	3150.76	3415.08	0.613227	1.08386	0.815264
Cdc34.1117	Cdc34	TTGTCATCATCTGAAAGCTGAG	2515.4	4209.83	140.255	1280.67	3801.36	0.0335456	2.96673	0.315469
Cdc34.649	Cdc34	TTTCTGTACATCACCGAGGCGT	2155.92	1748.21	930.205	1373.44	82.638	0.532358	0.0608526	0.179987
Cdc34.648	Cdc34	TTCTGTACATCACCGAGGCGTC	2667.77	1404.59	0	3537.68	6541.09	0.000711445	1.84874	0.0362667
Cdc34.832	Cdc34	TAGTAGTCGTCGTAGAAGAGGT	1763.29	150.817	30.9355	681.062	1.7959	0.210356	0.00409918	0.0293647
Cdca3.1373	Cdca3	TAGCTAGGAGATGACCACCTTT	6485.54	3361.33	10613.9	6414.66	9109.94	3.157	1.42011	2.11738
Cdca3.751	Cdca3	TGTCGTAGTGTCAAGGTCCCAG	1596.78	1137.06	1674.75	1104.18	283.861	1.47246	0.257752	0.61606
Cdca3.682	Cdca3	TTGCTGTTTGCTTTTCGTCTGC	3866.36	5009.85	577.492	1822.58	822.773	0.115448	0.451734	0.228368
Cdca3.1098	Cdca3	TTCTATACACACAAGACCCGGT	3126.54	548.189	864.216	2115.59	10.7787	1.57544	0.00556494	0.0936336
Cdca3.545	Cdca3	TTTGGGATCGAGTTCAGCCTGG	3446.39	3878.06	10.3116	2542.11	4162.45	0.00291606	1.63715	0.0690944
Cdca3.1172	Cdca3	TTAAGCTACATAAAGGAGGCTC	2242.02	459.019	0	1601.97	1.7959	0.00217382	0.0017442	0.0019472
Cgrrf1.1101	Cgrrf1	TAAGACTGTAGATTCTGTGTTA	9221.66	2493.11	4745.91	8234.98	5657.08	1.90325	0.686996	1.14347
Cgrrf1.440	Cgrrf1	TAATAAAATACTGTTCTCGGTG	35526.1	22355.4	22916.8	22753.4	15043.9	1.02511	0.661187	0.823281
Cgrrf1.1003	Cgrrf1	TTCTAGTAGGTCCTTGTCTGGC	12270.5	5925.29	3133.01	15529.8	15881.1	0.528832	1.02262	0.735386
Cgrrf1.189	Cgrrf1	TTCTTGAACGCTCTTGTGCTGA	5992.61	8026.27	22739.5	6948.65	1138.94	2.8329	0.164028	0.681672
Cgrrf1.1163	Cgrrf1	TTTATTTCCATCATCCACGTAT	11632	6048.55	2097.57	6330.94	3973.88	0.346897	0.62775	0.466652
Cgrrf1.194	Cgrrf1	TTTGTTTCTTGAACGCTCTTGT	6041.27	8901.04	2287.34	6117.12	2141.34	0.257058	0.350162	0.30002
Chd6.9470	Chd6	TGTAACACCGAAGTGAACCTGG	3582.92	2187.55	2695.73	3298.97	3476.19	1.2322	1.0537	1.13946
Chd6.3788	Chd6	TTTAGGTAGTACAGCATCCGGA	8786.93	2372.46	3394.97	4300.2	3145.62	1.43081	0.731569	1.0231
Chd6.4320	Chd6	TTCAGGTCTGCATAGCTCCTTG	5795.2	7564.64	1577.83	5694	19358.9	0.208684	3.39946	0.842267
Chd6.948	Chd6	TATGTTTGCATCATCTTCTGGA	12945.7	12366	8039.75	6313.97	3995.39	0.65018	0.632845	0.641454
Chd6.7214	Chd6	TTGTCTGAAAAACTTGTCCCAA	1657.56	2887.88	1643.83	1881.41	113.172	0.569366	0.0606524	0.185832
Chd6.4740	Chd6	TTGAGGACACATGAGCACCTGC	2093.19	2927.22	0	984.26	7.18442	0.000341504	0.00830687	0.00168429
Chfr.950	Chfr	TTGACATCTTCACTTGAGGTTT	4111.12	3699.71	17459.2	3124.74	1465.96	4.71807	0.469315	1.48804
Chfr.2653	Chfr	TAAATTATAGTATTTGTGCTAC	14869.8	7937.09	8448.09	13759.3	12248.5	1.06437	0.890207	0.973403
Chfr.2040	Chfr	TTTCATTGCATGGTGAGCCTTC	6918.81	7965.93	4873.84	6633.02	7760.87	0.611884	1.17001	0.846116
Chfr.1345	Chfr	TATCTGAGGATTCACTGTCGAC	12514.5	5440	2085.25	6381.85	9742.35	0.383432	1.52649	0.765052
Chfr.758	Chfr	TTTGCAACAAGTGAACTGCGTC	6110.41	6334.43	818.862	5775.46	12043.7	0.129409	2.08513	0.519457
Chfr.700	Chfr	TAGAAGAATGCTTTTGCCCTGC	8788.02	3323.27	967.343	6290.21	4956.56	0.291294	0.788013	0.479107
Cish.746	Cish	TTGACAAGCAGTTAGAGTCCAG	3223.46	4087.9	23030.3	1631.38	380.851	5.63264	0.233923	1.14787
Cish.2076	Cish	TTCTTGTGTTCTAACACTTGTT	15896.4	8221.62	11408	11641.4	2579.81	1.38751	0.221673	0.554593
Cish.1574	Cish	TAAATAAATACTGTATAACTGT	6853.74	5453.15	3929.11	3860.11	1171.34	0.720571	0.303627	0.467744
Cish.2059	Cish	TTGTTTTCTAAAGTCTTGTTAG	9391.37	11327.2	1122.02	6621.7	8032.02	0.0991346	1.21295	0.346764
Cish.70	Cish	TCATCTTCCTAGAACCGCGGGC	1128.15	2198.03	1763.47	1375.7	28.7436	0.802383	0.021605	0.131664
Cish.669	Cish	TTGACTGACAGTGTGAACAGGT	5065.21	3194.78	3892.05	3662.13	7.18777	1.21818	0.00223519	0.0521811
Cltc.2590	Cltc	TATATCTCTATATACTTCTGAA	96490.9	54970.8	59609.2	59318.1	57538.2	1.08438	0.969995	1.02559
Cltc.795	Cltc	TAAATTGTGCAAAACTAGCTGC	4176.38	1655.09	948.744	2936.94	3512.15	0.573485	1.19579	0.82811
Cltc.2093	Cltc	TTTTATGTCATATAAATCGGTG	24152	24935.2	14835.8	25659.8	12871.9	0.59499	0.501659	0.546335
Cltc.5675	Cltc	TTTGTCGGCATTGACAGTCTTG	2709.63	4267.57	5787.45	3246.93	3.5943	1.35606	0.00141453	0.0437972
Cltc.1790	Cltc	TAACATTTGAGCAAACTGCTGT	2768.04	1510.82	0	1332.71	82.6414	0.000661454	0.0627133	0.00644065
Cnot4.852	Cnot4	TACCACATTGTTGACACACTGT	8162.76	4400.04	18247.3	3485.64	9587.85	4.14636	2.75017	3.37686
Cnot4.842	Cnot4	TTGACACACTGTATTGCTCTGA	12456.3	10324	13212.6	9448.9	13536.5	1.27977	1.43256	1.35401
Cnot4.1325	Cnot4	TTGTCTGAGAATAATGACTGTG	6500.82	6712.17	5803.97	6506.3	1313.22	0.864715	0.201961	0.417898
Cnot4.1099	Cnot4	TATTCTTATCAACTGAACCCGT	3838.75	2511.47	2887.6	2342.99	57.4888	1.1497	0.0249526	0.169376
Cnot4.582	Cnot4	TTTTCTTTCATTTTGTTTCTGT	4535.83	6085.26	1728.43	5405.51	161.689	0.284153	0.0300914	0.0924692
Cnot4.546	Cnot4	TATCCTTTGTAATTCTTCCTGG	8520.15	4133.8	65.9953	9931.97	4688.92	0.0162028	0.472157	0.0874658
Cops5.1127	Cops5	TTTCCTTCCACACACCAGCTTT	3095.53	1156.73	2627.63	2200.44	1924.03	2.27051	0.874443	1.40905
Cops5.1181	Cops5	TAGTCTTCTAATCTGAGTTTTG	11488.1	6470.86	14617.1	7799.41	6749.47	2.25872	0.865398	1.3981
Cops5.240	Cops5	TTTAAAGTAGTGGTGATCCTTA	8572.46	6733.13	5222.3	6539.11	3846.33	0.775646	0.588267	0.67549
Cops5.1182	Cops5	TTAGTCTTCTAATCTGAGTTTT	4415.2	4925.88	1183.9	5150.96	4374.47	0.240497	0.849283	0.45194
Cops5.543	Cops5	TGTACTAACATCAATCCCGGAG	4051.48	2545.59	546.582	2130.3	635.953	0.215026	0.298856	0.253499
Cops5.1006	Cops5	TACAGCTGTCTCTAGTAGCTTT	2590.46	3748.21	0	1331.58	384.429	0.000266723	0.289236	0.00878326
Cops6.447	Cops6	TTCAACTTCAGAAAGAGCGGAC	4059.34	1217.04	4290.04	6660.16	8134.55	3.5229	1.22134	2.07428
Cops6.829	Cops6	TTGATCATAAAAGTCTGTCTTG	11005.8	4427.57	3566.08	1745.65	3023.49	0.80547	1.7316	1.18099
Cops6.816	Cops6	TCTGTCTTGAACTTGTCAGTGC	5606.6	2306.9	1383.93	8368.48	10976.6	0.600082	1.31162	0.887175
Cops6.912	Cops6	TTGAACTTGTTCACAAACTGGT	5107.93	6848.56	3902.3	6553.82	8085.97	0.569862	1.23374	0.838489
Cops6.288	Cops6	TTGTCAATGATAATCTTCTCTT	5303.32	705.58	22102.1	4051.3	16.1673	31.2819	0.00423642	0.364037
Cops6.822	Cops6	TAAAAGTCTGTCTTGAACTTGT	4660.48	2111.48	482.647	6147.67	671.886	0.228948	0.109436	0.158288
Ctnnb1.494	Ctnnb1	TTAATCAAATTGACAACTGCAT	4537.95	3674.77	3782.66	2154.06	7177.03	1.02935	3.33079	1.85163
Ctnnb1.1680	Ctnnb1	TAGTCGTGGAATAGCACCCTGT	1889.16	3259.02	1563.41	2764.98	11688	0.479876	4.22598	1.42406
Ctnnb1.2418	Ctnnb1	TTACAGGTCAGTATCAAACCAG	5836.02	11829.6	3308.26	6689.57	8682.42	0.279722	1.29786	0.602527
Ctnnb1.689	Ctnnb1	TTTGTATTCTGCATGGTGCGTA	2740.42	3466.27	676.509	1549.93	32.3362	0.195401	0.0214944	0.0648076
Ctnnb1.1209	Ctnnb1	TTGAACAAGTCGCTGACTTGGG	16.5411	0	0	483.079	0	1	0.00206578	0.0454509
Cuedc2.1740	Cuedc2	TTGATTTCTGGCATTTCTGCAA	5671.7	6225.59	14417.1	11955.9	4378.09	2.31557	0.366238	0.920897
Cuedc2.1019	Cuedc2	TTTTACTGTGCTCTTGAAGGAA	8169.38	8691.17	4582.96	11762.5	14194	0.527366	1.2067	0.797731
Cuedc2.1044	Cuedc2	TGAGCATATACCTTCCTTGGAC	2559.64	2584.92	183.568	2578.31	5204.39	0.0713742	2.01813	0.379529
Cuedc2.807	Cuedc2	TTTGAATCGCTCTCCCTTGGTG	12094.7	9257.75	8544.98	10158.2	562.303	0.923016	0.0554473	0.226227
Cuedc2.812	Cuedc2	ATCTTTGAATCGCTCTCCCTTG	6548.53	4661.01	117.566	7877.47	11522.8	0.0254325	1.46269	0.192873
Cuedc2.1305	Cuedc2	TTTGTCAACCTACAGGTCTGAC	6847.98	10174.5	719.831	7776.78	1600.65	0.0708402	0.205926	0.12078
Cul1.3000	Cul1	TTTCATAGCAGATTACACGTGG	17098.5	7352.18	7173.5	7884.26	24987.4	0.9757	3.169	1.75841
Cul1.1780	Cul1	TTTAACTTGGAGATCATGCTTG	13524.9	11109.6	15433.9	9831.28	13728.8	1.38921	1.3964	1.3928
Cul1.1847	Cul1	TTTGCTTACACCAATGTCTTGA	6318.78	6087.91	9630.07	3671.18	2153.98	1.58174	0.58684	0.963447
Cul1.1427	Cul1	TTTATGAACATCCAGCACTGTC	12206.7	15508.3	6294.93	12038.5	14107.9	0.405946	1.17188	0.689724
Cul1.407	Cul1	TTGTCTGGTATACACCTGCTGA	8941.49	8981.02	4535.45	6990.51	4185.82	0.505059	0.598843	0.549956
Cul1.854	Cul1	TAAAACAGCATTTGTTACCTGT	10284.5	10755.5	2219.26	10369.8	5177.5	0.206411	0.499335	0.321042
Cul2.3838	Cul2	TAACATTTCTTGACAATTGGTA	10869.2	6321.33	39546.9	13229.8	12047.2	6.25527	0.910618	2.38666
Cul2.1444	Cul2	TTGAAAACTGTGATGAAGCTAG	1646.49	292.458	604.33	1011.41	1898.88	2.06275	1.87658	1.96747
Cul2.854	Cul2	TAAATTTGAAGCTTCTTGCTTG	7609.05	3728.58	2378.11	7118.35	19650.2	0.637903	2.76025	1.32694
Cul2.3941	Cul2	TAGACTTACCTGAACTCCCTTC	12975.4	7155.46	3349.56	13069.2	6179.86	0.468187	0.472899	0.470537
Cul2.2081	Cul2	TTCTGCATCGATATCTTCCTTT	11841.8	10293.8	2145.07	7289.18	3472.69	0.208461	0.476489	0.315166
Cul2.908	Cul2	TTTTAATCTACCTAGAACCTTT	1151.19	1092.47	0	1453.76	1.7959	0.00091452	0.00192189	0.00132575
Cul3.2231	Cul3	TTATTCGCACTATAGCAGCTTC	2279.51	2571.82	1447.91	1397.2	2595.96	0.56316	1.85737	1.02274
Cul3.2200	Cul3	TTTTCTGTCATCATCTACTTTC	10528.5	7592.17	4816.02	8572.11	7865.09	0.634389	0.91753	0.762936
Cul3.2259	Cul3	TTGTGCTGCATCTTCTTCCTAG	8641.4	9660.39	2953.55	7044.81	11271.2	0.30581	1.59984	0.699462
Cul3.934	Cul3	TTCTACAATAGTCTTCATGTGC	33601.9	11791.5	4257.04	14673.4	14077.4	0.36108	0.959383	0.588569
Cul3.1495	Cul3	TTGACATCCACACTCAGTCTTT	4767.41	4276.73	4714.91	4567.19	161.675	1.10243	0.0356104	0.198136
Cul3.382	Cul3	TAGTACATCTTCTCGCACCTTA	9660.56	6682	0	4964.29	11423.8	0.000149633	2.30093	0.0185552
Cul4a.156	Cul4a	TTCTTGATGACCAGCTTCCTGG	7419.67	3652.49	4207.55	7445.31	11425.6	1.15193	1.53453	1.32954
Cul4a.451	Cul4a	TTGTCTGCAGTGATCTTGCCAG	6188.71	4802.63	8470.82	9431.92	6993.76	1.76363	0.741527	1.14358
Cul4a.2273	Cul4a	TTGGACTGTCTTTGTCTCGTTC	12101	7264.32	3650.71	9509.99	7387.08	0.502621	0.776794	0.624846
Cul4a.2126	Cul4a	TTATTCTGACTATAGCAGCGTC	6138.39	3001.99	15522.6	3814.86	226.366	5.16938	0.0595845	0.554991
Cul4a.2018	Cul4a	TTATTCTGAACAACTTGTGTTT	12157.1	10945.6	3955.91	9254.31	6564.47	0.361473	0.709373	0.506378
Cul4a.3546	Cul4a	TTTGTAGACACAATGAACTTAA	1126.95	222.953	1045.68	1863.31	5.39187	4.67366	0.00342856	0.126586
Cul4b.72	Cul4b	TTGAACGTGACATCCTCTCTTT	4608.6	3586.92	3192.84	5627.25	22041.1	0.890166	3.91633	1.86713
Cul4b.4160	Cul4b	TTGAAAAACAATACTTTCCTTA	4538.07	2236.07	2196.61	2554.55	6830.29	0.982361	2.67312	1.62048
Cul4b.832	Cul4b	TTCTTGATCACTAACTTCTTAG	15760	11846.7	4380.78	8658.09	7166.14	0.369844	0.827701	0.553281
Cul4b.3672	Cul4b	TTCTATTTTAATAAGTTCCTGT	5333.05	4742.33	2871.06	2996.9	1090.47	0.605495	0.364077	0.469518
Cul4b.4727	Cul4b	TAGTAGGAACAAACCTACCTAC	6861.58	2862.97	1404.61	4854.55	977.283	0.490791	0.201477	0.314457
Cul4b.1443	Cul4b	TTAACTTCTGACCTTCGGCTGC	4821.3	6734.45	22.6869	6610.38	2425.26	0.00351676	0.366982	0.0359247
Cul5.3384	Cul5	TAACTAAACAGAACTCTCCTGC	11496.7	11008.6	16056.7	12857.6	21381.8	1.45852	1.66292	1.55737
Cul5.3274	Cul5	TTGACAAACAACTTGACACTGG	5236.16	4182.31	6004.03	5653.27	3425.88	1.43548	0.60607	0.932738
Cul5.2380	Cul5	TTTTATGAGACTGAAGTCCTGG	6088.43	5529.22	556.888	6801.58	7789.53	0.10088	1.14523	0.339898
Cul5.5889	Cul5	TAGAACATCAAGATTTTCTGGA	2933.31	1005.91	7713.83	1430	10.7821	7.6619	0.00823343	0.251165
Cul5.5484	Cul5	TTAAACTTGAAAATTTGCCCTT	2694.09	4152.15	311.458	1510.33	815.631	0.0752339	0.54034	0.201623
Cul5.1854	Cul5	TTTATGTCCTGAAACATTCTAG	1855.95	1156.73	0	942.401	143.715	0.000863758	0.153397	0.0115108
Cul7.5284	Cul7	AACTGCATAGTACAGCACCTGC	3527.91	2536.41	3557.91	3653.07	6097.28	1.40257	1.6689	1.52995
Cul7.1666	Cul7	TTCAATATCAATCACATCCTCG	16361	11971.3	9295.86	11302	12393.9	0.776533	1.0966	0.922793
Cul7.565	Cul7	TAACAGGATATGCTCAGCCTTG	14167.6	17142.3	14839.9	9626.51	8166.73	0.865697	0.848374	0.856992
Cul7.3057	Cul7	TTATTAACGGACTTGATGCTGT	6980.59	5093.79	121.695	3940.43	179.651	0.0240824	0.0458338	0.0332233
Cul7.2542	Cul7	TAGTATCACCGCATAGTCCCGG	2020.48	504.92	0	244.369	1.7959	0.0019766	0.0113947	0.00474581
Cul7.2037	Cul7	TTCCTGTAGACACTGCAGCTGA	3743.93	2904.93	18.5651	3528.62	5.3902	0.00673284	0.00181045	0.00349134
Cul9.7774	Cul9	TTATTCAGTAAACAGAAGGTGC	6440.32	3707.55	5663.73	6051.5	18636.8	1.52748	3.07936	2.16879
Cul9.6978	Cul9	TTGTAGTAGTCCTTGTGGCTTG	17329.1	17276.1	33332.8	9743.04	16292.3	1.92936	1.67213	1.79615
Cul9.5716	Cul9	TTCTACACTGAGATACGTCTGG	9219.41	3005.94	2638	2709.55	8756.1	0.877639	3.23075	1.68387
Cul9.4935	Cul9	TAGAAGTGCTCAAACGTCGTGG	5678.37	4192.82	5952.56	7570.88	5459.55	1.4196	0.721162	1.01181
Cul9.3827	Cul9	TGTAACTTGAATCTTCACTGGC	10323.2	6805.29	4558.22	6479.15	494.052	0.669854	0.0763951	0.226216
Cul9.7771	Cul9	TTCAGTAAACAGAAGGTGCTTC	5700.24	6887.9	5634.77	4845.5	278.458	0.818095	0.0576618	0.217193
Cyld.470	Cyld	TTTATTTCTACAACATCCTTTT	12124	8107.58	17296.5	7953.28	12081.6	2.13323	1.519	1.80011
Cyld.4299	Cyld	TGACATTGCAGTAACATGCTGA	7318.98	10587.6	4615.94	3802.41	9054.25	0.436029	2.38082	1.01888
Cyld.2332	Cyld	TTTGATAGAAGTTACAGTCTTG	8096.56	7203.96	3337.13	11419.7	5407.41	0.463311	0.473563	0.468409
Cyld.927	Cyld	TTCTGTACTTTCTCCAACCTTC	5801.68	4455.09	2425.54	3698.33	1244.97	0.544544	0.336809	0.428261
Cyld.471	Cyld	ATTTATTTCTACAACATCCTTT	5811.97	7277.4	437.249	5989.28	7803.89	0.0602122	1.30293	0.280093
Cyld.1192	Cyld	TATTATGACTAGATGAACCTTT	8200.26	5457.1	63.9365	1816.92	4536.1	0.0118973	2.49576	0.172316
Dcaf15.1182	Dcaf15	AACACATAGTGCAACTTGGTGT	7669.91	4198.03	1258.19	10565.5	8740	0.299876	0.827235	0.498064
Dcaf15.504	Dcaf15	ATCATGTTCATGAGCATCCCGT	4474.18	2128.54	280.532	7165.87	8443.59	0.132203	1.17828	0.39468
Dcaf15.1167	Dcaf15	TTGGTGTAATTGATGTAGCCAG	10317.8	5813.78	27004.8	8253.08	34.1354	4.64433	0.00425673	0.140605
Dcaf15.2276	Dcaf15	TTAGTACATGGAACAAGGCGAG	3826.62	1400.66	115.508	3516.18	17.9581	0.0831209	0.00539015	0.0211668
Dcaf15.2277	Dcaf15	TTTAGTACATGGAACAAGGCGA	2148.15	2337.04	30.9339	992.178	10.7787	0.0136584	0.0118596	0.0127273
Dcaf15.2022	Dcaf15	TGCAACCTAACACTAGTGCCGG	1474.46	658.363	8.25025	3748.11	7.1861	0.0140291	0.00218348	0.00553464
Dcst1.140	Dcst1	TTGAGAACCTCTTTTATCCTGG	3876.32	3454.44	3256.76	4532.12	9496.3	0.94279	2.09509	1.40543
Dcst1.1174	Dcst1	TTGAAGACTGCTTCTCTTCCTT	7942.3	5350.85	9221.62	2680.13	1482.14	1.72326	0.553179	0.976355
Dcst1.704	Dcst1	TTATTCAATGAATCTTTGCTGC	8963.51	9467.6	5040.84	8761.05	12332.9	0.532481	1.40765	0.865765
Dcst1.1478	Dcst1	TTGAAAGGGAAGATAACCGTTT	3528.96	3816.42	103.119	2232.12	18954.8	0.0272747	8.48849	0.481166
Dcst1.54	Dcst1	TTTTGCTTCACATACAGCCCAC	5868.1	5782.33	2237.84	5209.79	1674.37	0.38712	0.32152	0.352798
Dcst1.1661	Dcst1	TTTATCTCCAGCTTGTGACTGC	10777.6	9019.09	22100	10461.4	104.197	2.4502	0.0100547	0.156959
Dcun1d2.1624	Dcun1d2	TTTCTCATGGAAAACGTCCTTT	3308.45	2953.46	14938.8	3800.15	6409.82	5.0567	1.68655	2.92034
Dcun1d2.444	Dcun1d2	TTTTGGAAGAAACTGTCTGTGG	7307.99	5362.66	6538.27	6909.05	14176.1	1.21918	2.05166	1.58157
Dcun1d2.2424	Dcun1d2	TTTGTATCTATAAACTTCTCTG	21685.3	13782.4	18752.7	20304	18584.6	1.36061	0.915319	1.11597
Dcun1d2.2423	Dcun1d2	TTGTATCTATAAACTTCTCTGA	7963.25	9800.72	2586.44	3572.75	10216.6	0.263979	2.85907	0.868754
Dcun1d2.1387	Dcun1d2	TAATTCAAAACTATCCATCTTG	5748.97	3657.73	2182.17	2559.07	1043.81	0.596703	0.408115	0.493481
Dcun1d2.750	Dcun1d2	TTAAGCTCTTGCTCCAGTCTGG	5269.4	1631.51	294.931	7851.44	10538.2	0.181274	1.34216	0.493253
Dda1.1857	Dda1	AAAATGTCTATTTCAACAGTGC	7503.34	5348.21	8606.99	9051.8	4406.8	1.60921	0.4869	0.885169
Dda1.334	Dda1	TCTTGGTCTCTCTTCTTGGCAG	3113.15	916.725	2312.11	858.68	181.445	2.52049	0.212224	0.731374
Dda1.1858	Dda1	TAAAATGTCTATTTCAACAGTG	12729.4	3813.78	2371.94	9003.16	6907.56	0.622039	0.767263	0.690846
Dda1.262	Dda1	TTTTCTGTCACAATGATCTGTT	9216.12	11960.7	530.063	3522.97	12147.9	0.044397	3.4475	0.391227
Dda1.1521	Dda1	TGGAATTCAGACCAAGACCTGA	167.626	0	0	128.972	10.7754	1	0.0905994	0.300997
Dda1.867	Dda1	TAGTCCATGATAAATGATGTAA	917.533	2081.33	334.137	36.2028	0	0.160943	0.0268797	0.0657732
Ddb1.707	Ddb1	TTCGGCTTCTACATTCTCCTGT	5598.88	5655.09	6426.79	1380.23	3533.72	1.13644	2.55912	1.70537
Ddb1.3250	Ddb1	TTGATGACCTTATTGAGTCGGT	5533.74	7021.7	4125.03	2886.03	2572.63	0.587527	0.891446	0.723705
Ddb1.1376	Ddb1	TAGCATGAGAACTCTTGTCTGG	10771	10244	4985.08	6393.16	1194.67	0.486685	0.186994	0.301674
Ddb1.520	Ddb1	TTGAGCTCTTTATTGTCTCGGT	6607.91	5685.29	1695.41	3823.91	89.83	0.298334	0.023747	0.0841696
Ddb1.3669	Ddb1	TAGGTCTCTAGTGAACTGGTTT	5132.38	3042.63	420.758	4207.43	98.807	0.138571	0.023716	0.0573266
Ddb1.1084	Ddb1	TTGCTGTCGACATTGAGCTTTA	1948.62	2152.12	12.3754	1377.96	185.044	0.00621208	0.134916	0.0289501
Ddb2.812	Ddb2	TAAACTCTGAGAATGTTGCCTT	3564.17	4364.61	7825.23	3615.74	7301.01	1.7927	2.01895	1.90246
Ddb2.1892	Ddb2	TTAGATACAAAGGATATGCTTT	5513.92	4720.02	2598.72	4463.11	8490.19	0.55067	1.9021	1.02344
Ddb2.1358	Ddb2	TCAAACACATCTATTGTCCTTA	14779.6	10320.1	9198.8	7964.59	5313.9	0.891361	0.667233	0.771197
Ddb2.1527	Ddb2	TAGTCTTTCATGATCTTTCTGT	8617.37	3388.88	3087.6	3520.71	134.73	0.911123	0.0385409	0.187391
Ddb2.1391	Ddb2	TAGAGCTGACACATCATCTTCC	8095.32	1531.81	1911.98	3371.37	39.5206	1.24802	0.0120155	0.122456
Ddb2.1317	Ddb2	TTTAAGATTAGGATCTGGGTAT	3737.37	2118.03	0	1432.27	1970.77	0.000471914	1.37571	0.0254798
Det1.1386	Det1	TATAATCGTGTCTTTGAACCGG	10228.3	3063.62	4438.66	6817.41	11547.9	1.44868	1.69379	1.56645
Det1.104	Det1	TGATCCATTATAACATCTCTGT	7789.06	8119.41	1767.59	3622.53	5258.34	0.217795	1.45144	0.562243
Det1.2180	Det1	TTATTTTCTCGTATAAAGCCAG	3839.8	3708.87	4702.58	3927.99	819.202	1.26785	0.208756	0.514463
Det1.1317	Det1	TTGGACTTCACTGTGCAGGGTG	4824.59	932.469	466.138	2577.18	1061.76	0.500432	0.412214	0.454186
Det1.1385	Det1	ATAATCGTGTCTTTGAACCGGC	5061.81	4423.63	1802.66	4176.88	776.072	0.407641	0.185997	0.275354
Det1.266	Det1	TTTTCGACGTTGACAACCGTGA	1495.35	885.249	0	623.365	1412.08	0.00112835	2.26323	0.0505343
Dnajb2.1512	Dnajb2	TTGATGATAAGAAAGAATGGGC	8952.48	8643.98	22623.8	7413.63	6302.16	2.61711	0.850099	1.49158
Dnajb2.962	Dnajb2	TAAGACTATAGGTGCTTCCCAC	5344.13	2920.66	2813.29	2097.49	896.471	0.96325	0.427674	0.641839
Dnajb2.1011	Dnajb2	TAGTCCGCAAAAGACAGCGCTA	1364.15	460.329	26.8121	2146.14	727.598	0.0602868	0.339335	0.143029
Dnajb2.580	Dnajb2	TTGATTGACACTGACTTCAGTT	4105.7	1943.63	280.507	2811.37	75.4536	0.144761	0.0271848	0.062732
Dnajb2.1423	Dnajb2	TTGCCATACACACTCCAGCCAA	1864.84	2194.11	2.06132	2103.15	600.035	0.00139461	0.285642	0.0199589
Dpf1.1772	Dpf1	TTCACATGCAGTATCCACGGTG	13096.4	7242	7561.27	6085.44	8229.72	1.04408	1.3523	1.18824
Dpf1.2236	Dpf1	TTTAATACACAGAACAAGTTAA	3292.89	2691.16	1478.85	2990.11	3350.46	0.549687	1.12047	0.784799
Dpf1.1377	Dpf1	TAACATTCCACTTGCAGAGGGA	4893.14	3403.3	2316.27	1265.96	1142.54	0.680691	0.902584	0.783825
Dpf1.1547	Dpf1	TTTCTTTAGAAAAAGGCTCTTT	1055.38	1800.66	3943.58	686.72	28.7419	2.18942	0.0432471	0.307711
Dpf1.278	Dpf1	TAAGTGTAGATCTGTCCCGGGG	6483.4	6706.93	2281.14	3734.53	68.2675	0.340215	0.0185429	0.0794265
Dpf1.528	Dpf1	TTCTACCTCGAGATCATGCGGA	314.316	0	0	289.622	0	1	0.0034409	0.0586592
Dpf2.2214	Dpf2	TTACCAGCTACTAGCTAGCGTG	7058.99	2841.98	7119.87	4198.38	13484.5	2.50472	3.21131	2.83609
Dpf2.2562	Dpf2	TTAACAAAAACTTTGATTTTGG	2521.03	500.994	2190.39	1889.33	907.257	4.36537	0.480476	1.44826
Dpf2.238	Dpf2	TATAACAATTGCTCTGGGCTAC	8483.52	7299.71	3729.02	5293.51	6093.71	0.510913	1.15114	0.766897
Dpf2.2296	Dpf2	TAGAGTACTGCAGAGGACTGTC	12000.7	6331.82	8130.44	9490.76	1995.88	1.28402	0.210381	0.519742
Dpf2.2125	Dpf2	TTAGTTAAGGACAGGAGGCTGA	4911.86	2330.51	983.823	1861.04	876.673	0.422397	0.471349	0.446202
Dpf2.801	Dpf2	TTCTTTGTCCTCTCCTTCCTCT	9158.82	4953.44	2.06298	9640.09	9659.7	0.000618229	1.00203	0.0248895
Dtl.2515	Dtl	TAGACTACAGAGGACAAGCCGC	2094.14	13.114	1006.52	700.297	4308	71.3844	6.14432	20.943
Dtl.3461	Dtl	TTAACTTACAATCTCAAAGGAC	5400.38	2759.36	15518.5	4528.73	8315.99	5.62228	1.83609	3.21294
Dtl.658	Dtl	TTGTCTATAAAATCCATCTTTT	4106.97	4093.17	5933.94	2715.2	4257.7	1.44961	1.56789	1.50759
Dtl.354	Dtl	TTATATAATCTGACAAAGCCTT	1336.57	490.494	18.5651	170.832	4176.91	0.0398075	24.3139	0.983806
Dtl.3819	Dtl	TACTTTGTTACACATGACCTTT	8396.68	8099.75	19765.4	7885.39	44.9091	2.44007	0.00582131	0.119182
Dtl.1559	Dtl	TTCTGCTGACTGAAGAACGGGT	1448.1	1724.58	0	2419.92	14.3722	0.000579516	0.00634973	0.00191827
Dtx1.1059	Dtx1	TTGTAGGTCGATGATGTAGGGC	5970.56	4832.81	5267.76	4480.08	17249.9	1.08998	3.84971	2.04844
Dtx1.2471	Dtx1	TTGTTGGGTAGGTAGCAGTGGC	4498.27	1659.03	1223.06	6327.55	19849.4	0.737369	3.13665	1.52081
Dtx1.2012	Dtx1	TTCTTGAGGTGTTTCTTCTTGG	10574.7	11016.4	12569.1	11005.6	12694	1.14093	1.1534	1.14715
Dtx1.2925	Dtx1	TTCCATAGGGAAGTCGCCCTTG	5431.04	3479.36	6049.49	5522.04	2322.82	1.73847	0.42075	0.855254
Dtx1.2003	Dtx1	TGTTTCTTCTTGGTCTTGCGGC	4443.19	4145.61	523.872	4635.07	11851.4	0.126578	2.55656	0.568864
Dtx1.1283	Dtx1	TAGATGAGGTAGCAGAAGCCGA	2180.36	1201.31	897.169	203.64	5.39187	0.747037	0.0312348	0.152753
Dtx2.2531	Dtx2	TTTATTGCAAATAAAATCTGAG	2648.83	2622.96	7423.07	1250.12	4424.76	2.82934	3.53743	3.16363
Dtx2.1592	Dtx2	TTGCTGTCAGTCATGTCACTGT	7555.08	2011.81	8155.23	9979.49	17336.1	4.05215	1.7371	2.65311
Dtx2.1826	Dtx2	TAAACAATGAGTATAGTCCCAC	3409.78	2062.97	6214.34	3242.4	587.438	3.01135	0.181426	0.739147
Dtx2.2506	Dtx2	TAAGAAGCTGACCTGAAGCTGG	2265.12	2287.21	1367.48	1939.1	414.979	0.598054	0.214411	0.358091
Dtx2.617	Dtx2	TTCTGTGAGAACAGGTGTCTGC	6450.13	8613.8	3529.04	5543.53	786.881	0.409764	0.1421	0.241304
Dtx2.167	Dtx2	AATAACTTGTCTGAGCTCCCAT	2980.81	1028.21	5824.67	3404.18	12.578	5.66035	0.00398745	0.150234
Dtx3l.3458	Dtx3l	TAAACAACTAATGTATTGCTAC	11580.4	8640.01	7666.49	6661.29	20427.8	0.887337	3.06634	1.64951
Dtx3l.2448	Dtx3l	TTGGTCTGTACTATCCAGCCTC	5073.91	2761.98	2291.47	8345.85	6151.24	0.82971	0.737074	0.782021
Dtx3l.1082	Dtx3l	TAAAGAGATACAATCTTGCTTC	10437.8	8681.98	3091.71	4089.77	3587.58	0.35618	0.877238	0.558977
Dtx3l.4832	Dtx3l	TAGGATACATGCAAGAACCTGG	2035.75	419.677	0	533.99	4836.17	0.00237712	9.0416	0.146605
Dtx3l.2867	Dtx3l	TTGGACACTGTAGACCAGGTGA	3430.61	2203.28	4178.72	1716.23	7.18777	1.89619	0.004768	0.0950843
Dtx3l.707	Dtx3l	TTTGAAGTTGCCACACACCTTC	3479.38	1788.86	2.06132	1718.49	61.0806	0.00171036	0.036104	0.00785817
Dtx4.3673	Dtx4	TTGAATCAAGACATCTTCCCAA	5867.13	7404.63	6319.58	2412	15498.4	0.853483	6.42328	2.3414
Dtx4.4931	Dtx4	TTGTAGAACAGTCACTCCCTGA	8470.75	8751.52	7311.73	5014.07	6393.78	0.835499	1.27511	1.03216
Dtx4.1938	Dtx4	TTCTTTAGCACTTCCTCTGGGG	8472.8	9942.33	3062.87	5578.6	2213.27	0.308133	0.39685	0.34969
Dtx4.3783	Dtx4	TTGAATTAGCAAATCTGTGGGG	7549.76	5417.72	6670.33	5934.98	229.949	1.23116	0.0389067	0.218862
Dtx4.5648	Dtx4	TAACAGAACACCTGACATCTGG	3157.2	4810.49	181.501	1566.9	1514.44	0.0379303	0.96654	0.191471
Dtx4.1534	Dtx4	TTGTCTTCTGATAACCTGCGAT	3370.07	2626.89	1940.85	4034.33	10.7804	0.738937	0.00291931	0.0464455
Dub1.447	Dub1	TAGCACACAACTTACAGCCTTC	4966.8	2853.79	5341.98	2966.36	12711.9	1.87158	4.28426	2.83167
Dub1.1946	Dub1	TTAACCTGTACCAACATCCTGG	8150.55	2859.03	5669.97	5551.45	11768.9	1.98284	2.11977	2.05016
Dub1.2457	Dub1	TTTTCTTAGGGTCTCTAGCTGC	6248.64	7481.98	10582.9	8230.45	10766.4	1.41439	1.30808	1.3602
Dub1.1130	Dub1	TTTAGTATCATCCATCTTGTAC	21013.6	11803.3	5612.1	12767.1	16215.1	0.475512	1.27004	0.777124
Dub1.1363	Dub1	TTAATTGCTCTCTTATCCCTGT	8882.85	13454.5	29028.2	5233.55	1264.75	2.15742	0.241806	0.722272
Dub1.1415	Dub1	TTTCTTGTGGTTCACTTCCTGA	5652.78	4154.79	1625.3	4907.73	4158.89	0.391333	0.847447	0.575877
Dub3.700	Dub3	TTACACTCTGAGCTGAGCTGAT	4272.18	11611.8	13150.7	3000.3	9580.66	1.13252	3.19251	1.90146
Dub3.880	Dub3	TTCTGTCTAACTTGTTACCCGT	4941.77	5388.88	2058.4	1660.8	7132.09	0.382086	4.29239	1.28065
Dub3.705	Dub3	TTGATTTACACTCTGAGCTGAG	7793.4	7718.05	2479.2	9732.86	6271.68	0.321309	0.644418	0.455035
Dub3.1293	Dub3	TTTCTTTGCTCTCTTCTCCCTG	3770.48	8376.47	2248.16	4079.59	1726.47	0.268477	0.423338	0.33713
Dub3.911	Dub3	TTCAGGTCAAGGAACTCCGGGT	1404.88	2116.73	39.1874	1982.1	1.7959	0.0189767	0.00140986	0.00517248
Dvl2.2899	Dvl2	TTTGGTGTTTTGTACAAGTGAC	5639.65	8184.94	2095.57	7384.22	5276.31	0.256118	0.714578	0.427804
Dvl2.468	Dvl2	TATCTGACGACACAAGCCAGGA	2227.69	293.774	2648.28	799.854	5.39187	8.98751	0.00798133	0.267829
Dvl2.244	Dvl2	TGGTAAATCACCTTCGTCTCGC	2159.26	5008.56	230.993	2768.37	2480.95	0.04631	0.896213	0.203724
Dvl2.1012	Dvl2	TACTTCTCCATGTTGAGCGTGA	2421.6	1813.77	690.954	931.087	28.7452	0.381289	0.0319125	0.110308
Dvl2.241	Dvl2	TAAATCACCTTCGTCTCGCCTA	2433.97	2219.04	68.0666	2660.9	208.393	0.0311106	0.078663	0.0494697
Dzip3.4003	Dzip3	TTCTACAGTATAGTTATTGTGG	16213.1	12520.7	21103.9	3974.37	8028.53	1.68547	2.01982	1.84509
Dzip3.4394	Dzip3	TAAGCTTTGATAGACAACTGGC	5884.35	6043.32	3582.67	2910.92	10897.5	0.5929	3.74272	1.48965
Dzip3.457	Dzip3	TATAATCTCAGTTTCTTCCTTG	20248.4	13337.8	15266.8	9142.31	5064.27	1.14462	0.553987	0.796307
Dzip3.3400	Dzip3	TTAGGTATAGCTACCTGCCTTG	21652	17821.8	3955.97	11943.5	19179.4	0.222017	1.60579	0.597088
Dzip3.1454	Dzip3	AATTCTTGTAACTTGCTCCTAA	3340.29	3458.37	171.186	5341.02	2080.36	0.0497736	0.38962	0.139258
Dzip3.4408	Dzip3	TAAGAATTGAAACTTAAGCTTT	971.528	710.818	4.12512	80.3244	5.38853	0.00720004	0.0785561	0.0237825
E330021D16Rik.893	E330021D16Rik	TCTATCTGAAGCACACACTGAG	4353.63	4171.8	5038.75	4423.52	3639.71	1.20776	0.822851	0.996899
E330021D16Rik.749	E330021D16Rik	TTTCATGTCATAATAATCCGAG	19224.1	15655.2	6216.44	16842.2	9896.9	0.397124	0.587651	0.483084
E330021D16Rik.703	E330021D16Rik	TCGTCTTCTTCTGAAGACCCAT	2295.89	860.317	2266.76	4604.53	398.842	2.6329	0.0868179	0.478104
E330021D16Rik.1270	E330021D16Rik	TTGCCTTTGACTAAGGTGGCAT	2170.35	2011.8	2033.64	4966.55	240.735	1.01085	0.0486628	0.22179
E330021D16Rik.1653	E330021D16Rik	TCTAAAGTCACAACTGACTGGC	2984.01	384.258	2.06132	3364.59	4306.23	0.00794615	1.27978	0.100843
E4f1.2520	E4f1	AAACAAACAAAAACAATCCCAA	520.497	0	4424.15	475.16	5.39187	4425.15	0.0134238	7.70729
E4f1.1437	E4f1	TTCTTGAGCAGGTAGGCTTTGG	4337.1	6729.22	14553.2	3188.09	5545.86	2.16251	1.73932	1.93941
E4f1.1003	E4f1	TTCATGGATGACAGTACCCTTG	9007.87	3605.28	14584.2	9255.43	3896.52	4.0444	0.42106	1.30497
E4f1.574	E4f1	TTCCTTGTTCACCAGCAGCTTG	6649.62	11672.2	5500.83	7196.41	12404.8	0.471322	1.72364	0.901328
E4f1.1267	E4f1	TGTCTCTATCTGCTCCACCTTC	9196.25	6604.62	323.815	10908.3	10784.3	0.0491725	0.988631	0.220485
E4f1.1632	E4f1	TTTTCTTCCAGGTGTGTCCGGA	2813.1	992.778	2013.02	6682.78	17.9682	2.02663	0.00283794	0.0758384
Edem1.3353	Edem1	TTTCTCATAAACTTCTACCCTT	7356.74	5172.49	8918.38	5557.11	7203.9	1.72406	1.29628	1.49495
Edem1.3346	Edem1	TAAACTTCTACCCTTTGCCTTT	6974.16	10011.8	1299.41	6916.97	3104.38	0.129874	0.448886	0.241452
Edem1.5684	Edem1	TTAAACATGAAGTACCATCTAT	4955.92	5207.9	705.368	3199.41	1227.05	0.135608	0.383718	0.228112
Edem1.1691	Edem1	TTTAGACTTGTCTATGACGTGA	17764.5	12901.1	3636.24	11235.3	592.843	0.281912	0.0528505	0.122062
Edem1.1242	Edem1	TAAACATCTCTAGATCTTCTTT	7022.56	5083.32	917.805	1831.63	32.3379	0.180713	0.0181913	0.0573359
Edem1.749	Edem1	TATCGTAGCTTCGAAGACCTGG	2307.01	4671.5	0	1825.97	4604.33	0.000214018	2.52075	0.0232268
Eif3f.670	Eif3f	TAAAGTGCTGACATAGGCCTTG	4475.01	3009.87	6140.15	2215.15	5588.88	2.03966	2.52234	2.2682
Eif3f.745	Eif3f	TTCAGTGTCATAATACGCGTAC	16925.5	7906.9	6585.71	8730.5	12462.3	0.832928	1.42739	1.09037
Eif3f.445	Eif3f	TTCATCTTCTGACTCATTGTGT	10799.8	7842.7	4290.06	6155.59	7644.07	0.547071	1.24177	0.824219
Eif3f.868	Eif3f	TACAGTGCTTAGAGCATCCTGG	6278.22	4299.06	2093.48	2974.27	3285.8	0.487083	1.1047	0.733541
Eif3f.999	Eif3f	TTGCTGTTGAGCATGGTCTCAA	1576.99	0	0	773.831	278.454	1	0.360665	0.600554
Eif3f.771	Eif3f	TTCATGATGAGGTCAACTCCAA	2009.31	2356.75	6.18976	2959.57	109.584	0.00304942	0.0373523	0.0106725
Eif3h.267	Eif3h	AAAGTCAGCATCATCCTCCGTG	6240.64	1567.23	7078.63	3948.35	14876.7	4.51441	3.76714	4.12388
Eif3h.767	Eif3h	TTGTATTTGATTATGTCCTGGC	11535.3	8904.91	7751	9533.75	8558.42	0.870433	0.897708	0.883965
Eif3h.1047	Eif3h	TTCTTAATTATTGTATTCTTGA	8767.12	5428.25	1282.9	6583.23	11281.9	0.236479	1.71363	0.636582
Eif3h.1038	Eif3h	ATTGTATTCTTGAAGAGCCTGG	1170.07	175.744	2838	708.216	7.1861	16.0628	0.0115425	0.430586
Eif3h.941	Eif3h	ATGAGCAGTGAATCCATCCTGG	5321	2771.18	2213.15	4857.94	603.618	0.798702	0.124434	0.315255
Eif3h.1039	Eif3h	TATTGTATTCTTGAAGAGCCTG	3658.97	3801.99	515.638	1670.98	10.7754	0.135851	0.00704279	0.0309317
Enc1.1820	Enc1	TTGATCGTAACACTGAACCTTG	7351.2	1788.86	10483.9	5051.4	10520.2	5.85793	2.08242	3.49266
Enc1.3969	Enc1	TTTTGGTCCAACTACAGTCCAC	5468.85	4612.49	5653.43	6086.57	11592.8	1.22563	1.90451	1.52782
Enc1.3089	Enc1	TTGGAATCTGTCTCTGTCCCGA	8304.95	2763.28	1284.94	4357.89	7951.28	0.4652	1.82438	0.921251
Enc1.764	Enc1	TTCTTCATTGATAATGACCCGG	8461.68	7624.96	3753.77	6039.06	9516.05	0.492367	1.57566	0.880795
Enc1.4296	Enc1	TAGATCAATTGAATGAGCGGGA	4348.31	650.487	2.06298	1633.65	1121.02	0.00470152	0.686402	0.0568078
Enc1.1022	Enc1	TTCTTCACTGGACAGCAGCTGC	3488.08	1728.55	2.06132	3115.69	2315.7	0.00177001	0.743321	0.0362724
Epn1.290	Epn1	TATTCTTCATCTGACGCCGCAG	2237.51	1388.87	2858.66	1116.63	5037.42	2.05751	4.50815	3.04558
Epn1.2221	Epn1	TCTAATGCCACAGAAAAGGGTC	3335.04	3614.44	4549.93	3675.7	6699.11	1.25875	1.82232	1.51454
Epn1.555	Epn1	TACATGTTCTCTTTGCACTGTT	3540.06	3363.96	1256.08	4853.42	4699.65	0.373579	0.968323	0.601452
Epn1.501	Epn1	TACTCCATCAACGTCATGGCCT	982.62	1265.58	111.384	1471.86	12.573	0.0887304	0.00921535	0.0285951
Epn1.543	Epn1	TTGCACTGTTGTGATACACGCT	1246.09	1400.66	0	1928.92	0	0.000713437	0.000518155	0.000608006
Epn2.2501	Epn2	TAAAGCTCCACACTGGTAGGAG	2795.56	2191.48	1548.96	3278.61	7978.24	0.706942	2.43299	1.31148
Epn2.3181	Epn2	TCACACAATCTCATTAACCTGA	5058.62	2590.16	2961.83	2594.15	2324.64	1.14344	0.89615	1.01227
Epn2.2850	Epn2	TTTTGTGTAATCAAATTCCGTT	6184.43	11975.2	7464.31	8074.32	5509.88	0.623347	0.682435	0.652222
Epn2.3427	Epn2	TTTCTTAACAGTGAGTAGTGAG	17523.3	26060.4	10036.3	20715.8	8944.78	0.385139	0.431812	0.407808
Epn2.3007	Epn2	TATACTAGTAGCAAAAAGCCTC	7768.14	5918.69	1041.59	6976.93	3440.32	0.176122	0.493172	0.294718
Fads1.1580	Fads1	TTAAACATTAGATTCATAGTGG	17225.7	9230.16	14922.3	6794.79	32884.7	1.61663	4.83913	2.79697
Fads1.2504	Fads1	TAGAGTAAGACACTTGAACGAG	4813.7	3161.98	1359.23	3310.28	9760.4	0.430045	2.94792	1.12594
Fads1.2217	Fads1	TTGTTTATGTTCTTTCTCCTTG	27146.4	26628.3	23875.9	16079.6	20668.5	0.896639	1.28537	1.07355
Fads1.2438	Fads1	TTAGTGTTTCTAACCTTCCTGT	5551.49	3390.18	994.141	6152.19	4311.63	0.29345	0.700877	0.453511
Fads1.2118	Fads1	TAATGTTCTCTCTGGAACCTGG	4475.21	2293.78	4147.86	1669.85	188.629	1.80796	0.113493	0.452979
Fads1.2293	Fads1	TGAACTTAGAATTACAGGCTGG	4347.26	4191.51	290.816	3374.77	25.1476	0.0696041	0.00774567	0.0232192
Faf1.2766	Faf1	TTAGGTGATAAACTTAAACTGC	5474.2	6198.06	1080.77	2300	8657.31	0.174505	3.76285	0.810331
Faf1.541	Faf1	TTGTAGAATGCCATTTTCCTGT	7330.09	9097.77	13107.4	5118.15	1737.21	1.44068	0.339551	0.699416
Faf1.445	Faf1	TTCAATACCAGTACATGCCTGA	10065.4	3728.54	1268.47	6933.94	9458.51	0.340383	1.36404	0.681392
Faf1.1537	Faf1	TAGTACACTTTCATCATGGTGG	14686.7	9896.43	3770.23	7142.11	5439.74	0.381031	0.761676	0.538723
Faf1.3701	Faf1	TATATTCTCATGAACTACCTTA	20908.6	10164	5020.2	8250.82	4309.74	0.493971	0.522398	0.507986
Faf1.2694	Faf1	TATCAGATACACAGCATCCTGA	5246.12	2760.66	28.8742	2301.13	28.7469	0.0108175	0.0129215	0.0118228
Fam105a.855	Fam105a	TTTACTTGAAGAGAATACCCGA	13053.8	9788.88	11931.7	8557.4	5340.98	1.21888	0.62418	0.872239
Fam105a.2386	Fam105a	TAAAGTATGACAACTTACGGAA	13843.1	8927.24	6418.58	9911.61	5646.31	0.719019	0.569709	0.640025
Fam105a.324	Fam105a	TTTCTTTTGAACTTTCTCTGTA	13298.5	14337.1	3722.88	15463.1	15674.3	0.259719	1.01366	0.513096
Fam105a.514	Fam105a	TAACTTTCCAAACACATTGGAA	9642.76	9307.57	7117.85	9748.7	2586.99	0.764763	0.265443	0.450556
Fam105a.2461	Fam105a	TAAACAACCATCTTGTTTCCTC	9653.72	12954.8	121.697	10028.1	9007.68	0.00947041	0.89825	0.0922323
Fam105b.1262	Fam105b	TAGTCTTCAGAACATAATGGTC	4803.66	4240.01	7350.81	4451.8	2152.22	1.7335	0.483565	0.915566
Fam105b.369	Fam105b	TTTCTGAGTATTTCCTCTCCAT	3683.2	3261.65	2037.79	3205.07	1271.87	0.624888	0.397018	0.498088
Fam105b.776	Fam105b	TTTAACATCAGGAACTTCACAG	7377.8	9278.71	2153.31	7538.07	2362.39	0.232153	0.313486	0.269772
Fam105b.554	Fam105b	TTGTTTATCAGCTTCTCTGGTA	5544.71	3884.62	49.4948	2881.51	3055.81	0.0129953	1.06047	0.117393
Fam105b.1019	Fam105b	TAGACTGTGATGAACTCCTCTG	5479.68	7344.26	360.947	4646.39	323.366	0.0492763	0.0697953	0.0586452
Fam110a.1514	Fam110a	TTTGAGAAAACGAACATTTGTG	6524.17	6154.77	9578.32	5895.38	3675.63	1.55615	0.623539	0.98505
Fam110a.1502	Fam110a	AACATTTGTGTTTATTAGCCAC	5897.78	4676.74	4787.14	11532.8	5685.98	1.0236	0.49307	0.710428
Fam110a.1515	Fam110a	TTTTGAGAAAACGAACATTTGT	2238.63	3997.4	195.935	3191.49	709.6	0.0492533	0.222585	0.104705
Fam110a.1445	Fam110a	TCCTACAAGTCTACCCACCTAG	2380.95	1605.25	2.06132	3434.73	7638.56	0.00190587	2.22356	0.0650986
Fam110a.910	Fam110a	TATAGCCACTTGATCACACGAG	4551.01	1513.45	2.06132	2632.61	2998.35	0.0020214	1.13887	0.0479805
Fam110a.406	Fam110a	TCACACAAGTTGATGAGGCTGC	2926.75	4466.91	0	2941.47	14.3722	0.000223818	0.00522426	0.00108133
Fancl.582	Fancl	TTTGCCTTCAACTTGACAGTGA	1515.29	40.6554	24.7507	819.083	5784.65	0.618185	7.05496	2.08837
Fancl.466	Fancl	TATCTCAGTAAGAAGGTCTTTG	21216.6	1558.03	631.129	1837.28	4514.52	0.405462	2.45638	0.997982
Fancl.271	Fancl	TAATCTTGCCTTCTTGAGCTGC	8083.47	4531.17	3108.24	6634.14	9244.73	0.686039	1.39345	0.977732
Fancl.424	Fancl	TTGTACACACAACTCTTGCTTA	12712.8	5623.63	9316.46	11513.6	6510.49	1.65655	0.5655	0.967873
Fancl.959	Fancl	TTTGTAACAGACTATTTTCTGG	10540.5	7506.93	4370.51	9083.47	4011.6	0.582253	0.441699	0.50713
Fancl.672	Fancl	TAAACATCTACCAAGGAGCTCT	2091.92	2630.82	6.1881	3929.12	2391.12	0.00273123	0.608664	0.0407726
Fbxl12.1393	Fbxl12	AATATGACTGAGAACCTTCTAG	1975.07	2476.08	4384.86	1921	1266.45	1.77058	0.659444	1.08055
Fbxl12.1451	Fbxl12	TTAATAGTAAAATATATGCTGT	5103.7	9824.29	4469.46	5471.13	4207.39	0.454996	0.769059	0.591539
Fbxl12.1063	Fbxl12	TTGATGACAAGTCTGAGGTGAC	5570.24	4942.95	389.798	5344.42	11558.6	0.0790457	2.16253	0.413447
Fbxl12.1130	Fbxl12	TTTAAAATGAATCATGAGGTAG	1899.06	2462.96	332.061	3679.1	1429.99	0.135173	0.388846	0.229263
Fbxl12.941	Fbxl12	TTTGCTTATAAGGTCACTCTCC	10538.3	13461	8.24859	8663.75	18913.5	0.000687012	2.18292	0.0387259
Fbxl12.814	Fbxl12	TTGCACAGGATTTTCTCTGCTT	5599.85	7773.17	14.435	4396.36	17.9615	0.00198542	0.00431202	0.00292595
Fbxl13.647	Fbxl13	TTCTCTTGTTTTACTCTTGTGT	10979.4	8299.05	6212.27	6944.12	10737.7	0.748582	1.54622	1.07586
Fbxl13.106	Fbxl13	TTGTCCCTGAAGTAGCTCCTTA	6336.63	6977.07	4327.24	5488.1	9717.29	0.620264	1.77047	1.04793
Fbxl13.539	Fbxl13	TCTTTCTCTACTCATAACCGTG	9163.22	8571.83	5692.59	8719.18	11670.1	0.664144	1.3384	0.94281
Fbxl13.2171	Fbxl13	TTGAAGGTCCTGAATGATCTGG	4187.32	2978.37	1773.77	3769.6	641.333	0.595686	0.170353	0.318554
Fbxl13.119	Fbxl13	TTGAGGAATGTACTTGTCCCTG	11159.1	8373.81	517.701	11054.3	6120.62	0.0619359	0.553729	0.185191
Fbxl13.2067	Fbxl13	TAATCTTTGGGCATCCAGCGAT	1473.35	1476.74	682.707	1264.83	3.59263	0.462672	0.00362815	0.0409713
Fbxl14.2895	Fbxl14	TATAAATATCAGTTTAACCTTT	7571.95	5871.49	8446.2	5143.04	8932.23	1.43844	1.73662	1.58051
Fbxl14.3918	Fbxl14	TTAGAAAGTGTACAGGACCGTC	4623.95	3266.89	5440.96	6775.55	8632.12	1.66528	1.27397	1.45654
Fbxl14.3163	Fbxl14	TTTATAGAACTCTCCAGTCTGA	7428.44	2758.06	1192.14	2846.44	1571.92	0.432443	0.5524	0.488755
Fbxl14.2807	Fbxl14	TAATTGATAAAGGTCTCTGGGT	2331.35	2592.79	11238.7	2405.22	66.4658	4.33331	0.0280381	0.348566
Fbxl14.4034	Fbxl14	TAGAAATCTGTATTGTCCCTAA	3285.24	1634.1	115.503	1601.97	414.992	0.0712511	0.259514	0.13598
Fbxl14.2889	Fbxl14	TATCAGTTTAACCTTTTGCTGT	8714.23	4112.81	55.6879	7354.8	8572.94	0.0137799	1.1656	0.126736
Fbxl15.879	Fbxl15	TTGACTGCTAATGAGAGGCTGC	3775.96	1724.6	7817.1	4712	6954.09	4.53065	1.47572	2.58573
Fbxl15.85	Fbxl15	TAGATGTCTTCTCAGCTACAGG	9140.98	11259.1	10558.1	2757.06	3305.63	0.937746	1.1989	1.06031
Fbxl15.1312	Fbxl15	TTTATTTGAAATTCCAGGGTGG	8009.67	6299.1	3452.73	5800.34	10653.2	0.548203	1.83651	1.00338
Fbxl15.1311	Fbxl15	TTATTTGAAATTCCAGGGTGGG	5936.31	5442.63	6959.03	6566.26	4843.43	1.27856	0.737664	0.971159
Fbxl15.91	Fbxl15	TACCATTAGATGTCTTCTCAGC	19301.9	9406	5750.33	10374.3	7437.39	0.611388	0.716931	0.66206
Fbxl15.1167	Fbxl15	TGTAGGTTGACAAAGGGTGCGA	2668.76	2390.82	0	2785.34	93.4218	0.000418091	0.0338874	0.00376404
Fbxl16.1697	Fbxl16	TACTTGAAGAGCTCGGGTGTGG	2575.03	1680	1850.07	2315.84	3539.05	1.10117	1.52797	1.29713
Fbxl16.3260	Fbxl16	TTCAGTTGCATTAATACTTTGG	10873.5	14379	6798.09	7777.91	7802.21	0.472815	1.00312	0.688688
Fbxl16.605	Fbxl16	TTAAGGATCTTCTCGTCTGTGG	16646.8	6153.49	2489.48	11045.2	9503.45	0.40466	0.860427	0.590068
Fbxl16.3401	Fbxl16	TATAAGGTTATATCTTCCGCAT	16806.2	13699.8	3223.77	12833.8	15099.5	0.235371	1.17653	0.526233
Fbxl16.3424	Fbxl16	TAGCACAAGAAACACTTACCAA	1768.91	3748.22	68.0666	1036.3	952.116	0.0184216	0.91884	0.130102
Fbxl16.861	Fbxl16	ATAGTTGTCGATGAACTCGCAG	4055.92	2369.84	115.498	3122.48	368.282	0.0491377	0.118228	0.0762197
Fbxl17.2004	Fbxl17	TTAGCTATGACAATCATGCCTT	9340.54	14148.3	6195.94	5675.89	19781.3	0.437969	3.4847	1.23539
Fbxl17.14612	Fbxl17	TTGTTTAGCAGCAAAGACCTGT	854.736	182.297	47.4277	703.69	2946.2	0.264204	4.18227	1.05118
Fbxl17.1675	Fbxl17	TAATTCATCAGTAACCTGCTGA	11496.4	6381.66	3172.19	3767.34	5263.82	0.497157	1.39712	0.833419
Fbxl17.8245	Fbxl17	TTACATAAGACATAGCTCTTGT	13106.4	8044.6	3739.34	6431.63	5520.58	0.464893	0.85837	0.631704
Fbxl17.15315	Fbxl17	TAGACAACATTTATCTTGCTTC	9749.75	2869.52	1171.55	5553.72	5110.98	0.40848	0.920295	0.613125
Fbxl17.12380	Fbxl17	TTAGTTTCCATTTCTCTGCTGA	11560.5	5468.86	138.195	5138.51	9936.4	0.0254477	1.93353	0.22182
Fbxl2.1995	Fbxl2	TTAACAGAAATGCACTGTGTGC	15165.5	12010.6	21497.8	16967.7	12611.4	1.78984	0.743273	1.1534
Fbxl2.435	Fbxl2	TTCAGCTTGGAACAGAATCTGC	3007.36	2769.86	5929.8	2843.04	1221.6	2.14042	0.42988	0.959231
Fbxl2.1483	Fbxl2	TTTGCTTGCATCCTAGCAGTGT	4897.38	6914.15	3087.6	6637.53	4543.38	0.446643	0.684546	0.552945
Fbxl2.2087	Fbxl2	ATTATAGATAACTTGAGCCTTA	2948.82	3564.59	752.84	1935.71	2755.83	0.211421	1.42346	0.548589
Fbxl2.1788	Fbxl2	TACATATGAAACTACCAGCCAT	3931.44	2992.79	185.638	5057.06	2134.26	0.0623417	0.42215	0.162227
Fbxl2.2093	Fbxl2	TACTTGATTATAGATAACTTGA	3325.93	1285.25	0	2191.39	3.59263	0.000777454	0.0020948	0.00127617
Fbxl20.2347	Fbxl20	TAGCAACATAGTAACAATCGAG	3310.67	910.167	2961.77	610.92	7820.24	3.25162	12.7815	6.44675
Fbxl20.3615	Fbxl20	TATATATTCTGACAGAACCTGC	4264.53	3762.66	2912.28	2388.24	12455.1	0.774057	5.2134	2.00885
Fbxl20.6599	Fbxl20	TATTGATAGATAACACTGCTTT	6516.57	5809.87	1639.76	5200.74	7960.27	0.282361	1.5305	0.657384
Fbxl20.2522	Fbxl20	TTTCTTATCATAACTTTCCTGC	11958.9	13973.8	2147.08	9882.19	5461.38	0.153711	0.552694	0.29147
Fbxl20.6090	Fbxl20	TTTTCAGTGACAACTCTCCTAC	6180.13	8314.78	942.567	8576.63	1683.34	0.113467	0.196364	0.149268
Fbxl20.293	Fbxl20	TTTGAGAACATCTCAAACCTGC	4050.73	5314.13	3922.91	3442.65	28.7402	0.738253	0.00863625	0.0798482
Fbxl21.1695	Fbxl21	TTTACATTTGTGTAACACGGAC	12957.6	10278.1	5929.78	7350.27	25219.2	0.576975	3.43073	1.40693
Fbxl21.1162	Fbxl21	TTTCTTAATAGAATGGAACTTG	6671.73	5067.57	5795.74	4481.21	4435.54	1.14366	0.989812	1.06396
Fbxl21.1872	Fbxl21	TAGACATCTGTAGTCTACCCTA	10300.1	3331.17	1212.75	2604.33	7301	0.364254	2.80271	1.0104
Fbxl21.1849	Fbxl21	TAAACATCTAATACACACAGTA	24113.1	20566.6	8219.18	12906.3	8822.7	0.399667	0.683624	0.522706
Fbxl21.1658	Fbxl21	TAACAGAAAATTCAGCATCTTT	3238.8	2035.4	173.246	2264.93	215.606	0.0855657	0.0955928	0.0904404
Fbxl21.853	Fbxl21	TGAGTTGACAAACACGACCGTA	2692.99	1955.41	0	560.009	28.7436	0.000511139	0.0530179	0.00520572
Fbxl3.697	Fbxl3	TTCTTTGCTGCTGTCCACCTTG	5226.08	4567.9	5626.56	6821.94	5247.55	1.23171	0.769251	0.973394
Fbxl3.3709	Fbxl3	TTTCTCTGTATAGTCTTGGCTG	17198	18267.6	22221.9	13629.2	9539.37	1.21645	0.699945	0.922738
Fbxl3.3760	Fbxl3	TAGTTTTGTATCTTCAAGCTAC	6670.85	6504.93	3815.67	3165.47	3630.74	0.586644	1.14694	0.820271
Fbxl3.748	Fbxl3	TAAAGAGCAATTCACAAGCTGC	4958.3	2242.61	789.98	1849.73	3158.26	0.352548	1.70704	0.775766
Fbxl3.4066	Fbxl3	TAAAACATATGTATCCTTCTGT	15927.8	5480.69	41.2496	4775.35	9638.15	0.00770739	2.0181	0.124717
Fbxl3.2040	Fbxl3	TTAAACACCTTATAACAGGTGT	1919.95	2525.9	0	645.99	3.59096	0.000395742	0.00709586	0.00167575
Fbxl4.2098	Fbxl4	TTGAGCTCTAACACAGCCTTGT	5003.36	2291.14	942.577	2140.48	20183.6	0.411658	9.42554	1.9698
Fbxl4.578	Fbxl4	ATAAGTTCGAAACACAGCCGTC	4813.59	2339.67	1528.35	7131.92	5375.02	0.653381	0.75369	0.701746
Fbxl4.277	Fbxl4	TAGTCGTGAATTATGAAGCTTC	1585.8	2069.53	608.459	1874.62	1692.33	0.294349	0.902813	0.515502
Fbxl4.2128	Fbxl4	TTCTTTATGAAGACTTTCGGAA	3243.33	632.134	880.707	2341.86	17.9665	1.39261	0.00809544	0.106178
Fbxl4.1675	Fbxl4	TCTTCAATCATCACACAGCTGC	4270.98	4195.42	1282.89	1497.88	37.7297	0.305947	0.0258391	0.0889123
Fbxl4.1389	Fbxl4	TTAGAAACCTGCTAAATCCTGA	1776.69	1332.46	0	1071.37	53.8995	0.000749928	0.0511945	0.00619614
Fbxl5.1760	Fbxl5	TAGTTCTTAAAGCTGTCCCTGT	9414.48	7903	22019.6	6750.66	15448.1	2.786	2.28819	2.52486
Fbxl5.1793	Fbxl5	TACACATTGCAGAAGTCGCTGG	1969.6	848.537	6393.86	286.227	141.919	7.52746	0.497583	1.93534
Fbxl5.413	Fbxl5	TTGCATAATTTAACTGTTCGTA	14932.8	8081.33	11030.5	7947.62	1699.46	1.36489	0.213931	0.540363
Fbxl5.538	Fbxl5	TTTGATATCTTTAAGCTCCTCG	21065.8	13282.7	6979.58	12302.1	4573.86	0.525501	0.371846	0.442047
Fbxl5.676	Fbxl5	TTCCGCTTCTGTATCTGCCTTC	7779.08	9605.28	1148.84	6060.55	3469.1	0.119696	0.572478	0.26177
Fbxl5.967	Fbxl5	TATATCGGCATCTTCATCCCAC	10444.5	8508.9	57.7517	7391	7834.5	0.00690393	1.06	0.0855461
Fbxl6.1472	Fbxl6	ACTAATCACAGAACTGACCGTG	6534.01	6459.06	4393.22	5877.27	6088.33	0.680214	1.0359	0.839427
Fbxl6.1363	Fbxl6	TGTTCCAAGTCCTTCTCGCTGA	2878.34	3657.7	23152	1039.69	12.5746	6.3282	0.0130438	0.287305
Fbxl6.1648	Fbxl6	AAAATGAGCAGGGTAAACCTGG	1758.94	969.194	3038.12	2508.17	55.6887	3.13249	0.0225926	0.266028
Fbxl6.1682	Fbxl6	TTTATTGTAACAAAACCTCCAA	1839.46	721.321	210.369	992.179	41.3148	0.292625	0.0426054	0.111658
Fbxl6.1105	Fbxl6	TTGCTCACAAAGTTGCAGGTGG	1859.23	3358.71	4.12512	2347.51	12293.3	0.00152546	5.23493	0.0893627
Fbxl6.50	Fbxl6	AACTCGACGTCTAACTCGCCTA	795.114	104.92	0	128.973	3.5943	0.0094411	0.0353482	0.0182682
Fbxl7.3483	Fbxl7	TTGGTTTCTATTCAGAACGGAC	4524.73	4106.23	4479.77	5563.9	7282.99	1.09095	1.30892	1.19497
Fbxl7.1175	Fbxl7	TCGAGATATTGTAACATCCTGA	4834.53	6041.99	2499.82	5852.39	10913.6	0.413839	1.86466	0.878446
Fbxl7.3330	Fbxl7	TGAACAATATTGAAACACCTGG	4092.5	3091.18	2223.43	2443.68	925.176	0.719374	0.378853	0.522051
Fbxl7.2246	Fbxl7	TGAGACACAATAACCAGCCTGC	3074.68	3348.2	171.177	2734.43	12808.9	0.0514085	4.68295	0.490656
Fbxl7.1169	Fbxl7	TATTGTAACATCCTGAGACTTC	7539.6	9156.78	2518.4	5313.87	3045.08	0.27511	0.573124	0.39708
Fbxl7.4006	Fbxl7	TTTATGATTCTAATCTTGGTGG	10628.3	15023	348.56	12814.6	7081.86	0.0232668	0.552674	0.113397
Fbxl8.556	Fbxl8	TTATCAGACCACACGGTGCTGT	2304.8	521.976	4657.17	467.24	2263.59	8.90704	4.83639	6.56337
Fbxl8.1853	Fbxl8	TTACACTCACCCTTGACTCTTG	9678.01	8322.65	4230.21	5101.18	8923.04	0.508336	1.74906	0.942927
Fbxl8.1860	Fbxl8	ATTTACTTTACACTCACCCTTG	12063.5	15486	9190.62	14717.5	16021.2	0.593507	1.08857	0.803789
Fbxl8.1498	Fbxl8	TTTAGCTTGAGCGTATAGCTGC	6264.9	3016.4	313.508	5295.77	11533.5	0.104231	2.17764	0.476422
Fbxl8.322	Fbxl8	TTGTGCACAGTAATACTGGGAG	2584.89	3415.1	10108.5	2503.64	8.98283	2.95937	0.00398573	0.108606
Fbxl8.179	Fbxl8	TTTCAGAAGAACTGACTTCTGA	2903.56	1821.64	4.12346	1153.96	862.318	0.00281102	0.747487	0.0458388
Fbxo10.4177	Fbxo10	TAACTCAACTCTGACTCTGGGC	8943.48	7457.08	8295.49	4693.9	18857.8	1.11242	4.01687	2.11387
Fbxo10.4516	Fbxo10	TATACAGCGACTCACATTGGGG	4175.26	2625.56	3254.71	3363.45	1695.9	1.23953	0.504362	0.790679
Fbxo10.2753	Fbxo10	TTTTGCATGATGCACTCTCTGT	5846.8	4995.46	5259.48	4665.62	316.192	1.05284	0.0679705	0.267511
Fbxo10.3282	Fbxo10	TAGCTTGGAACAAGTGACCTAA	2484.57	1451.8	0	932.219	4257.72	0.000688325	4.56347	0.056046
Fbxo10.2777	Fbxo10	TTCTTGAAGACAAGGAACTTGT	886.654	15.7397	0	3774.13	8.98451	0.0597383	0.00264481	0.0125697
Fbxo10.2774	Fbxo10	TTGAAGACAAGGAACTTGTTGT	2715.05	2786.91	0	940.137	61.0864	0.000358692	0.0659696	0.00486444
Fbxo11.3050	Fbxo11	TATTTCTTCACTTCTGTCCCTT	7563.82	6296.42	22838.3	7514.31	5430.76	3.62677	0.722759	1.61904
Fbxo11.1579	Fbxo11	TTGTTCTCTATGAACTGTCCTC	10132.3	9019.04	6571.24	4328.48	14855.2	0.728627	3.43141	1.58121
Fbxo11.3923	Fbxo11	TTAATTCTTATCTACCTTCTAC	18441.8	5582.98	8648.12	6227.99	3343.26	1.54892	0.536887	0.911918
Fbxo11.829	Fbxo11	TAATACAACATGTTTTCTCTTC	11898.9	5009.86	1771.75	7919.33	5146.9	0.353782	0.649959	0.479525
Fbxo11.2525	Fbxo11	TTGTCCTCTACTAACAGCCTTT	4145.3	3175.09	911.64	4885.1	334.137	0.287347	0.06859	0.140389
Fbxo11.2909	Fbxo11	TTTCAGTACAGTCTCTTTCTGT	6914.58	4163.94	30.9339	3984.56	1821.64	0.0076673	0.457311	0.0592143
Fbxo15.1079	Fbxo15	TAAAAGGTCATTGAGTCTGGGT	5156.51	3963.28	3196.85	3289.92	2734.28	0.806667	0.831159	0.818822
Fbxo15.394	Fbxo15	TTGATCTAAATGCAGCTGCGTA	5818.19	5322.02	3561.94	4648.65	2507.9	0.669346	0.53959	0.600976
Fbxo15.852	Fbxo15	TAAATTACTCAGATCGTACTTT	7332.5	2786.88	1973.82	6274.37	2470.22	0.708359	0.393797	0.528157
Fbxo15.628	Fbxo15	TTAAGATGATTGTCCAACCTAA	7287.02	4021.01	2730.78	5751.7	1183.86	0.679209	0.205966	0.374025
Fbxo15.948	Fbxo15	TAGTCCACCATTCTCCTGCCAC	3494.66	363.275	10465.4	2109.94	8.98032	28.732	0.00472791	0.368568
Fbxo15.1527	Fbxo15	TAATTTTGCTACACTGAGGTAA	6142.46	9895.11	28.8759	6643.19	1832.44	0.00301895	0.275946	0.0288629
Fbxo16.397	Fbxo16	TAGACAGATAACACCCTTGGAA	3467	1390.17	6057.58	1495.62	5957.18	4.35503	3.98108	4.16386
Fbxo16.1110	Fbxo16	TTAATCAGCTTTGACTCTGGAG	8533.51	5265.6	27943	3231.09	5155.96	5.30589	1.59555	2.90961
Fbxo16.326	Fbxo16	TCGACAACAGAACTTCTGCTGG	2951.18	1382.3	1920.21	4224.4	1137.19	1.38886	0.269368	0.61165
Fbxo16.327	Fbxo16	TTCGACAACAGAACTTCTGCTG	5015.4	4962.63	1503.57	3231.09	3918.18	0.303119	1.21258	0.606265
Fbxo16.811	Fbxo16	TTGTCTAGATAATTAAAGCGGA	1176.64	457.713	121.692	331.481	176.051	0.267469	0.532516	0.377401
Fbxo16.270	Fbxo16	TTCTTCTCCTTTGAGAGTCTGT	2392.98	6040.68	0	2177.82	4557.73	0.000165517	2.0923	0.0186094
Fbxo17.1927	Fbxo17	TATGTCTTTGAGTATACTGTTG	38000.8	25201.5	47995.4	20844.8	51397.8	1.90443	2.46566	2.16695
Fbxo17.1640	Fbxo17	TTGAAGTCAGTATACAGCTGGG	7795.66	4331.82	2978.34	7584.45	10946	0.687622	1.44316	0.996168
Fbxo17.242	Fbxo17	TTGAGTAAATACCTGTCCGGGA	9598.62	5975.12	3236.11	4659.96	6984.79	0.541675	1.49879	0.90103
Fbxo17.1354	Fbxo17	TTTGGTTTTAACACCATCCGGG	7826.27	4361.96	4750.02	12298.7	6515.87	1.08894	0.529839	0.759582
Fbxo17.248	Fbxo17	ATTCTCTTGAGTAAATACCTGT	2931.19	1295.74	356.817	3524.1	3515.73	0.275935	0.997624	0.524671
Fbxo17.1752	Fbxo17	TTTAAAGTCACTGTCTTCTTAT	5898.7	3193.45	2409.04	2738.96	441.938	0.754445	0.161659	0.349231
Fbxo18.1746	Fbxo18	TTACACACTAACTTGGCCCTTA	10284.7	7319.4	6901.24	2147.27	4500.28	0.942878	2.0953	1.40557
Fbxo18.1662	Fbxo18	TTCAACTTCTTCTTCAGCTGGT	8145.09	4160.04	4950.11	6980.33	8199.16	1.18987	1.17459	1.1822
Fbxo18.1293	Fbxo18	TTGTAGTGAATCCTATTGCTGA	9536.05	10493.1	14184.1	8084.51	7056.75	1.35172	0.872889	1.08623
Fbxo18.3275	Fbxo18	TTGAACTCAGAGTCTCCTGTGA	5035.32	2041.99	2673.08	2194.79	653.921	1.30891	0.298262	0.624818
Fbxo18.1753	Fbxo18	TAAAGTCTTACACACTAACTTG	15813.9	17572.5	5641.15	10354	11847.9	0.32106	1.14428	0.606119
Fbxo18.1790	Fbxo18	TAGTTAGCTCTTCATCAGCTGA	9310.81	8856.45	198.002	6165.77	10868.7	0.0224672	1.76263	0.199001
Fbxo2.1069	Fbxo2	TACAGTAAAGCAACATGTCCTT	3899.41	1206.57	3772.35	2311.32	2843.83	3.12475	1.23029	1.9607
Fbxo2.1058	Fbxo2	AACATGTCCTTCTTTCCTCGGG	8029.39	2085.26	1872.81	4254.95	10620.8	0.898168	2.49576	1.4972
Fbxo2.1197	Fbxo2	TATTTATTGAGTGCCCACTTTG	23500.7	16144.4	9145.25	20864	17393.6	0.566494	0.833672	0.687219
Fbxo2.512	Fbxo2	TTAACGCTGTCATCTTGGGTAA	5582.08	8007.89	4193.15	7510.93	5743.42	0.523686	0.764706	0.632824
Fbxo2.516	Fbxo2	TTTCTTAACGCTGTCATCTTGG	10871.3	7454.47	1798.54	14513.9	23124.4	0.241372	1.59322	0.620127
Fbxo2.368	Fbxo2	TTGCTCAGAAAGTAGAACTGTT	2806.45	1849.19	3149.5	3486.77	573.073	1.7028	0.164596	0.529408
Fbxo21.303	Fbxo21	TAACCAATTGACGTAGTCGGTG	12733.1	12220.4	10094	10040.6	3794.18	0.826011	0.377947	0.558738
Fbxo21.1547	Fbxo21	TTATGCTTCATCACAAGCCCGA	4453.11	3321.98	614.638	1303.3	770.696	0.185267	0.591657	0.33108
Fbxo21.3774	Fbxo21	TTTAACATTGTGAAAGTTCTAC	2602.42	1862.31	1053.96	2502.51	459.9	0.566178	0.184102	0.322853
Fbxo21.769	Fbxo21	TTATCATAGAGGACTCACCTGC	11288.5	6925.94	200.058	10206.9	10029.9	0.0290255	0.982659	0.168885
Fbxo21.1574	Fbxo21	TAGATCACACAGTTGTAGCCGT	5690.35	2125.9	2718.4	4646.38	12.5746	1.27857	0.00292092	0.0611114
Fbxo21.2375	Fbxo21	TTTCTGTATTAGCAAAACCTGA	2254.11	3080.67	169.131	3100.98	12.578	0.0552074	0.00437719	0.0155452
Fbxo22.1947	Fbxo22	TACAGTAACAAAACAGACTGTT	3497.83	1779.68	13319.9	3214.12	998.881	7.48075	0.310993	1.52528
Fbxo22.1903	Fbxo22	TAATATTTGTTACAGCTTCTGC	8500.26	7207.89	17570.8	3620.27	2533.06	2.43752	0.699773	1.30603
Fbxo22.1861	Fbxo22	TTTAATTCTCCTTTCTTCTTTT	12398.4	7325.93	19288.9	9776.98	5978.8	2.63274	0.611558	1.26889
Fbxo22.835	Fbxo22	TTCATATCGCTGAAAGTGCTGA	4282.23	3903	10789.1	3096.46	1324	2.76387	0.427772	1.08734
Fbxo22.1628	Fbxo22	TAAACCTCCACCTTCCTGGTGG	4028.6	4630.82	14085	3606.69	1390.5	3.04114	0.385703	1.08304
Fbxo22.169	Fbxo22	TTACTCAGCACGTAGGTGCTTC	4692.38	2641.34	1982.06	5471.13	5213.45	0.750494	0.95291	0.845667
Fbxo24.693	Fbxo24	AAAACATAGAGGTACTTCCGGT	5415.77	4116.73	15056.5	5227.89	16342.6	3.65674	3.12564	3.38078
Fbxo24.672	Fbxo24	TAAACCGTGTCACATCTTGGGT	4171.94	2068.19	4807.71	7010.87	22098.7	2.32396	3.15176	2.70639
Fbxo24.891	Fbxo24	TAGATCTTTCCTTCCTCTGTGA	12024.6	6706.9	1390.13	8417.12	8885.48	0.207387	1.05564	0.467895
Fbxo24.1330	Fbxo24	TTTGTCTCCAGTTCCCAGCTGC	4176.36	5728.57	4203.43	2613.38	163.485	0.733812	0.0629155	0.214868
Fbxo24.531	Fbxo24	TAGTCAAGAATGAACACGTGGT	5186.23	2068.2	4696.35	2105.41	8.98199	2.27013	0.00473886	0.10372
Fbxo24.1296	Fbxo24	TTTCCCTGCATAAAGATCCGGC	4320.75	3159.35	0	7619.53	52.0969	0.000316421	0.00696761	0.00148482
Fbxo25.973	Fbxo25	TTTGGTCGGGTAATACTTCTGA	6976.39	5735.12	18729.9	1312.35	3442.11	3.26543	2.62163	2.92588
Fbxo25.1484	Fbxo25	TTGACAACCAAGAAGGACATTC	2062.15	1099.02	2058.43	1552.19	1259.33	1.87217	0.811446	1.23255
Fbxo25.213	Fbxo25	TTGAATATTTCTTCTTCACCAC	11501.9	13311.5	9545.38	14784.3	13578	0.717099	0.918417	0.811539
Fbxo25.711	Fbxo25	TTTACCTGCTTTGTCACCTGGA	6334.4	8103.63	2986.55	6897.74	3698.97	0.368623	0.536325	0.444636
Fbxo25.835	Fbxo25	TTCACTGAGCATGTACAGGGTT	4629.5	6451.17	14.4383	8344.72	3115.11	0.00239274	0.373378	0.0298897
Fbxo25.423	Fbxo25	TTGACCACGTAAGTGAACCTCC	2557.45	203.278	2.06298	1355.34	0	0.0149942	0.00073728	0.00332489
Fbxo27.1709	Fbxo27	TATACAATATAGACATCTTTGA	7020.16	4348.86	7482.92	2518.35	3711.54	1.7205	1.47361	1.59228
Fbxo27.656	Fbxo27	TTATCTATGACGTTCTGGTGGG	15520.7	9683.96	13519.9	5936.1	10074.8	1.39607	1.69708	1.53924
Fbxo27.859	Fbxo27	TTGACTAGGACTGACAGACTCG	6230.85	3867.56	4417.91	2779.69	4917.04	1.14226	1.76864	1.42136
Fbxo27.1710	Fbxo27	TTATACAATATAGACATCTTTG	15104.7	11415.2	16978.9	14391.7	9154.93	1.48735	0.636151	0.972718
Fbxo27.1700	Fbxo27	TAGACATCTTTGATGATCGGGG	7927.77	5631.53	20087.1	3121.35	134.74	3.56644	0.0434737	0.393759
Fbxo27.1701	Fbxo27	ATAGACATCTTTGATGATCGGG	4885.22	2978.37	179.453	2531.92	107.784	0.0605676	0.042948	0.0510025
Fbxo28.689	Fbxo28	TTCCTGACACATCTGATCCTGG	4700.24	3956.76	9817.71	3011.61	10981.8	2.48088	3.64561	3.00738
Fbxo28.1380	Fbxo28	ATAACCTTAACACATCGCCTGC	6486.69	3850.52	9229.9	6617.16	9666.86	2.39669	1.46081	1.87112
Fbxo28.1227	Fbxo28	TAAGTTGTGTCTGATCGCCTGG	3640.3	4570.51	6053.63	2129.17	2924.67	1.32443	1.37345	1.34871
Fbxo28.459	Fbxo28	TTCAACAGTGACAACCTCGTTT	5858.37	2819.68	2363.67	4352.24	3467.25	0.838331	0.796705	0.817253
Fbxo28.1455	Fbxo28	TTAAACTTAACTTTTAGTCTGT	9259.07	5586.92	4828.36	3431.33	1203.67	0.86425	0.350978	0.550756
Fbxo28.4823	Fbxo28	TTTTAAAACATGTCTAACCTTT	7021.79	7154.13	5005.71	4474.43	533.581	0.699737	0.119448	0.289106
Fbxo3.819	Fbxo3	TACAACATTGTTGACATAGGAT	5605.53	2679.36	2081.08	1532.96	5357.1	0.77679	3.49299	1.64722
Fbxo3.404	Fbxo3	TTCAGAGATAAAACCATCCGAG	3862.02	2049.84	6715.66	3349.88	2700.18	3.27508	0.806111	1.62483
Fbxo3.1052	Fbxo3	TTTGTTATCCTCCAGTAGCGAC	5318.91	6350.18	5290.29	5895.38	11113.1	0.833119	1.8849	1.25313
Fbxo3.720	Fbxo3	TTGGTAGAACACTTCGTTCTTA	11782	7285.28	6319.58	6148.8	10929.8	0.867464	1.77743	1.24172
Fbxo3.483	Fbxo3	TGAACAGCGATAATCATCCGGG	3538.73	3210.51	998.258	2899.61	9260.93	0.311149	3.1931	0.99676
Fbxo3.803	Fbxo3	TAGGATGTAAACCAGTCGGTAA	5939.81	2363.3	24.7524	2823.81	8307.05	0.0108922	2.9411	0.178983
Fbxo30.329	Fbxo30	TTTCATATGACTTCCGGTCTGA	11640.8	2055.09	11486.2	4630.55	14237.2	5.5869	3.07418	4.14429
Fbxo30.191	Fbxo30	TATTTAAGCAAGCTACTCGTTC	11750.2	9441.33	10391	8895.67	9968.77	1.10057	1.12062	1.11055
Fbxo30.3934	Fbxo30	TTTGATTCTTATTTCTACCTTT	13719.8	12906.3	11018.1	10828	9411.77	0.853712	0.86922	0.861431
Fbxo30.1597	Fbxo30	TTCTTTTCTTCTAAATAGCTGT	3281.93	3792.8	5550.28	5889.72	1165.91	1.46325	0.198092	0.538386
Fbxo30.1067	Fbxo30	TTTGCTGAAATGTACTATCTGG	6465.62	4358.06	7289.01	7148.9	89.8158	1.67238	0.0127017	0.145747
Fbxo30.1954	Fbxo30	TAAACTGCCACAAACGTCCCTC	4508.18	1761.33	2912.3	3059.13	35.9313	1.6531	0.0120686	0.141246
Fbxo31.1744	Fbxo31	TTTCTCACCATGCTTAGCGTTC	9453.99	7464.97	4915	9460.21	10169.9	0.658455	1.07501	0.841337
Fbxo31.682	Fbxo31	TTACACTTGGTGGAGAACTCGT	3763.69	3304.95	2178.03	2089.57	1534.23	0.659123	0.734359	0.695725
Fbxo31.1624	Fbxo31	TTCATTTCTAAAGTGCATGCTT	9377.92	5110.87	14287.2	6890.95	948.526	2.7951	0.137773	0.620556
Fbxo31.1312	Fbxo31	TAATCCTCGTTCCTCGAGCTGA	388.143	1.31157	0	55.4357	0	0.432606	0.0177193	0.0875527
Fbxo31.1682	Fbxo31	TTACACACTATACAAGAAGCGT	626.387	456.398	0	9.05028	5.39187	0.00218628	0.635989	0.0372888
Fbxo31.1681	Fbxo31	TACACACTATACAAGAAGCGTC	851.341	299.016	0	974.078	1.79757	0.00333316	0.00286907	0.00309242
Fbxo32.512	Fbxo32	TTTGTGAACATAGATCCACTTT	8297.25	6511.48	3846.74	6360.36	2719.88	0.590825	0.42772	0.5027
Fbxo32.511	Fbxo32	TTGTGAACATAGATCCACTTTT	7791.39	6342.34	528.02	1528.43	4521.8	0.0833977	2.95718	0.49661
Fbxo32.746	Fbxo32	TATAAGTCTTATGTTTTGCTGG	21600.7	11847.9	15345.3	12114.3	1972.53	1.29516	0.162895	0.459322
Fbxo32.2416	Fbxo32	TTCTTTGAAATCATGCTTGTGA	6903.58	4942.96	4490.12	3872.55	226.364	0.908405	0.0586966	0.230912
Fbxo32.1689	Fbxo32	TTTCACATTGTAAACAGAGTGT	3333.67	2540.34	7938.63	2767.24	23.3517	3.12419	0.00879679	0.16578
Fbxo32.2617	Fbxo32	TTGTAGAAAAGCAACAATCTGT	3119.91	1266.89	2.06298	1278.41	1783.86	0.0024158	1.39507	0.0580535
Fbxo33.2620	Fbxo33	TTACAATCTAGCAGTATCTGGC	13672.4	8992.81	11164.4	11069	8109.21	1.24145	0.732632	0.953692
Fbxo33.3005	Fbxo33	TTATTATTGCAGACTGTCCTTA	5043.9	3723.28	3834.3	7308.41	4200.2	1.02981	0.574765	0.769349
Fbxo33.723	Fbxo33	TTGAATTTGCTTAATCTTCTTG	9024.26	7807.27	3669.23	6637.54	3752.86	0.470044	0.565464	0.515551
Fbxo33.2786	Fbxo33	TTGGTTTTCCTTTCTCTCCTTT	6749.19	10583.6	1697.51	6048.11	6192.52	0.16047	1.02387	0.40534
Fbxo33.1673	Fbxo33	TAAATGTCTTCGCTGAAGCTTT	3264.36	5619.68	218.637	2225.33	3454.62	0.0390766	1.55216	0.246279
Fbxo33.2821	Fbxo33	TATCATAGCAGCTCATACCTGG	6147.96	1211.82	913.706	3185.83	43.1091	0.754196	0.013841	0.102171
Fbxo34.647	Fbxo34	TTTCTAGCTGTAACTTGGCTTT	5669.39	4813.12	5855.51	5199.61	6921.85	1.21653	1.33116	1.27255
Fbxo34.1107	Fbxo34	TTAGTGAGCAACACCCTGCCTA	3106.64	297.709	913.678	3051.21	1403.06	3.0621	0.460014	1.18685
Fbxo34.1941	Fbxo34	TAGTATTCAATGATGGACTTGA	11634.3	8006.58	1639.71	3797.89	3535.47	0.204895	0.930923	0.43674
Fbxo34.547	Fbxo34	TATCCTATTGCTATACTGGTGG	26853	11360.1	23199.4	7105.91	529.962	2.04209	0.0747107	0.390597
Fbxo34.1312	Fbxo34	TAGATCTGTGCTGTCCATGTGG	7623.76	3230.18	1914.03	2296.61	282.057	0.592672	0.123196	0.270213
Fbxo34.417	Fbxo34	TTGGCTTTAACATTCAAGCTGT	4432.14	4283.31	3161.87	4873.78	14.373	0.738244	0.00315359	0.0482505
Fbxo36.552	Fbxo36	TGTCTTTGCTTCTTCTTGCGGG	4900.78	2212.49	5552.42	5434.92	6722.44	2.5089	1.23685	1.76157
Fbxo36.119	Fbxo36	TAAAGATGATCTGAGTCCGGGT	5107.98	2162.62	1736.66	4793.46	3379.21	0.803125	0.705024	0.752478
Fbxo36.853	Fbxo36	TATACAAGTGCCTCTTTCCTGG	10637.6	4292.48	6449.56	7112.69	1347.38	1.50241	0.189547	0.533645
Fbxo36.507	Fbxo36	TTGGTGAGGAACATCTGCCTCC	4462.95	5134.44	344.438	3293.31	4906.2	0.0672656	1.4896	0.316542
Fbxo36.223	Fbxo36	TTGAACTTGGAGATGAGAGTTA	1368.63	35.4091	0	1733.2	5267.29	0.0274657	3.03787	0.288855
Fbxo36.52	Fbxo36	TACAATTTCAAACAGAGTCTCC	2797.74	4313.46	1561.38	4098.82	30.5395	0.362127	0.00769289	0.0527807
Fbxo38.2935	Fbxo38	TAATACAAGAACCTGTACGTGG	8034.82	6061.68	3419.7	6819.68	24064	0.564223	3.52824	1.41093
Fbxo38.4313	Fbxo38	TAAATAACTAGAAATGCTCTGG	12135.1	8380.37	15869.1	5663.46	4484.06	1.89349	0.791791	1.22444
Fbxo38.2242	Fbxo38	TTTCTTTTCAGAAACATCCCTA	4790.51	3638.06	1452.04	2879.24	1496.5	0.39929	0.51992	0.45563
Fbxo38.3901	Fbxo38	TATCTTTGTATATTTCTTCTAT	22141.5	8655.75	1907.85	5905.56	2164.75	0.220504	0.366668	0.284345
Fbxo38.2882	Fbxo38	TAGACTTATCTGCAGTTCGCTT	12074.3	7615.72	1293.18	13183.4	4187.6	0.169913	0.317693	0.232336
Fbxo38.4179	Fbxo38	TAATCTTCTCTGACTAAGGGTT	3597.36	5281.33	78.3757	4537.78	641.346	0.0150266	0.141524	0.0461154
Fbxo4.3177	Fbxo4	ATGAATGCTATTTACAACCTTA	8180.52	5232.81	13957.2	5812.79	7322.49	2.66692	1.25968	1.83288
Fbxo4.3381	Fbxo4	TTCTTAACATCACACATGCTTT	11354.1	15693.2	26695.5	13211.7	16498.9	1.70105	1.24879	1.45748
Fbxo4.3307	Fbxo4	TAATTTGACATAACTGACTTTC	9742.03	6167.89	5603.84	5406.64	5585.32	0.908566	1.03304	0.968807
Fbxo4.2959	Fbxo4	TTAAAATGCACAATAACTCTTC	7081.01	7946.28	4116.81	3889.52	3515.67	0.518141	0.903908	0.684363
Fbxo4.2129	Fbxo4	TATTGCCTGAACACTCTCCTTC	12532.3	8737.08	3708.4	6573.05	3582.19	0.42451	0.545051	0.481019
Fbxo4.398	Fbxo4	TTTTGTTCCAGTAATGATCTGT	8190.26	11960.7	3112.4	3343.09	71.8543	0.26028	0.021786	0.0753025
Fbxo40.1773	Fbxo40	TCTTCTAGTCACACACTCGCTG	6568.24	4027.56	23692.3	8799.51	18548.9	5.88135	2.10782	3.52091
Fbxo40.245	Fbxo40	TTTAATTCTGCTCTCCTTCTTA	12554.2	8506.3	11851.3	7610.48	5610.45	1.3932	0.737235	1.01347
Fbxo40.256	Fbxo40	ATAGTCTCTAATTTAATTCTGC	6118.25	7430.85	3679.57	5778.84	4667.32	0.495243	0.80769	0.632458
Fbxo40.1257	Fbxo40	TTCCAGAACACCATCTTGCCAG	4920.62	3558.04	237.178	5238.07	17100.9	0.0669219	3.26429	0.467389
Fbxo40.1771	Fbxo40	TTCTAGTCACACACTCGCTGTG	7244.22	8666.27	686.856	6355.82	7272.28	0.0793625	1.14417	0.301337
Fbxo40.1770	Fbxo40	TCTAGTCACACACTCGCTGTGG	4764.98	1676.08	0	3485.64	3921.8	0.000596275	1.12509	0.025901
Fbxo41.3652	Fbxo41	TTAGCTTTTGAAATTCACCCTT	4899.66	4114.12	3382.55	1716.23	14253.4	0.822223	8.30078	2.61249
Fbxo41.5752	Fbxo41	TTTCCTTCAACATCGTGCCTTA	8503.55	4055.1	15355.5	12954.9	7133.82	3.78603	0.550701	1.44394
Fbxo41.3651	Fbxo41	TAGCTTTTGAAATTCACCCTTA	6451.34	5942.33	5812.25	6978.06	8247.68	0.978114	1.18192	1.0752
Fbxo41.3095	Fbxo41	TTAGCAACCACCTTCTACCTTG	6560.26	9344.29	2526.64	3758.29	8127.28	0.270472	2.16218	0.764729
Fbxo41.3782	Fbxo41	TATAGAGACTGCTTTGAGCTTA	5680.55	4331.83	761.056	4121.45	4036.69	0.17588	0.979439	0.415046
Fbxo41.5753	Fbxo41	TTTTCCTTCAACATCGTGCCTT	5852.66	3474.12	1658.26	6879.64	2462.96	0.47747	0.358101	0.4135
Fbxo42.4751	Fbxo42	TAAATCTGAACTGACAGTGTTC	4976.82	3468.87	3073.15	6148.79	11377.1	0.885955	1.85016	1.2803
Fbxo42.4818	Fbxo42	TTTTGTCTCATGTCTCTTGGTG	23452.9	16318.8	4446.92	17791.3	27897.8	0.272549	1.56802	0.65373
Fbxo42.1136	Fbxo42	TGTATCATCTATAACAATCTGA	6192.22	5682.67	633.213	3205.07	5161.39	0.111585	1.61019	0.423879
Fbxo42.4817	Fbxo42	TTTGTCTCATGTCTCTTGGTGA	8380.07	5320.66	1899.55	9256.56	2003.1	0.357136	0.216482	0.278053
Fbxo42.2855	Fbxo42	TCTTCTGTGACTCTGATCCTGC	4919.53	3563.3	5515.17	2471.96	88.0266	1.54762	0.036	0.236038
Fbxo42.2617	Fbxo42	TTTATTGTAAACAGAGTGCTAT	3986.47	4536.42	146.439	5661.2	283.834	0.032494	0.0503045	0.0404301
Fbxo43.3195	Fbxo43	TAGAAATGTGTGACTTGCCGGG	3026.12	2710.83	6206.16	2486.67	5332.04	2.28892	2.14379	2.21516
Fbxo43.1230	Fbxo43	TTACAGATGTAGTCACATCTGC	16434.7	9872.82	16003.3	8207.83	18724.7	1.62088	2.28116	1.92289
Fbxo43.868	Fbxo43	TTACTTTCCAGAGATCTGCTTT	5387.3	5634.14	5267.71	4182.54	4974.51	0.934975	1.18931	1.0545
Fbxo43.3983	Fbxo43	TTTAATTTTAACCACTTTCTTA	10101.6	6929.88	8623.35	9116.28	6720.68	1.24434	0.737246	0.9578
Fbxo43.1703	Fbxo43	TTCCTGGTCATCTTCCTGCTGA	6116.17	4887.87	1567.53	8570.98	9492.69	0.320838	1.10753	0.596101
Fbxo43.1007	Fbxo43	TAACCTTGAGTTCTGACTGTTG	12161.5	14067	6146.36	11687.8	4462.47	0.436975	0.381858	0.408488
Fbxo44.341	Fbxo44	TTTAGAGAGATCCTCTACCTTC	8841.04	3754.78	4386.95	6076.39	13064	1.16832	2.14978	1.58481
Fbxo44.489	Fbxo44	TTTCTGCTGAATCATCACCGGG	3772.59	3079.35	214.521	5386.28	4227.12	0.0699663	0.784834	0.234333
Fbxo44.259	Fbxo44	TTGTGAAGGAGGTTCCTCTGGA	3646.8	2996.72	90.761	2059.03	944.954	0.0306103	0.459195	0.118558
Fbxo44.1335	Fbxo44	TTGGCTATGTAACAGGAGGGAT	2191.3	3405.89	41.2496	338.268	307.201	0.0124012	0.908429	0.10614
Fbxo44.1138	Fbxo44	TAGGATGACAAAGATAGTCTGA	2576.01	1598.7	0	1840.68	8757.93	0.000625118	4.75595	0.0545255
Fbxo44.488	Fbxo44	TTCTGCTGAATCATCACCGGGT	4518.09	4208.55	0	4017.36	1210.81	0.000237555	0.301569	0.00846399
Fbxo45.3040	Fbxo45	TTGTTTTCCAGTCACCACCTTC	5730.28	5525.28	19734.3	6074.13	7017.08	3.57117	1.15522	2.03113
Fbxo45.2204	Fbxo45	TAGGTGACTAAGAACACTCCTA	3960.19	1598.68	3025.72	3329.51	5249.39	1.89208	1.57645	1.72707
Fbxo45.3436	Fbxo45	TACAACTGTGTCTTCCATGTGC	3353.75	1487.21	3879.6	693.51	603.621	2.60756	0.870573	1.50668
Fbxo45.575	Fbxo45	TTCTTGATATAGACATTCCTGG	14991.4	18844.7	23358.3	12284	10748.3	1.2395	0.874993	1.04142
Fbxo45.1332	Fbxo45	TAAGCTGGAAGTAACACACTGC	4742.04	7360.04	2211.05	6346.78	4638.62	0.300508	0.730904	0.468661
Fbxo45.2945	Fbxo45	TTGAGGAACTGTAATACCCTGA	5272.42	8504.94	88.7005	5325.18	2229.45	0.0105456	0.418771	0.0664546
Fbxo46.1117	Fbxo46	TAGGAACTCCACATTGCTGGGA	1751.16	2156.07	17795.6	1604.23	14206.7	8.25036	8.85087	8.54534
Fbxo46.2752	Fbxo46	TTCTAAAGAAACTTGTGGCTGG	5361.74	13003.3	17053	8010.96	8926.78	1.31141	1.11431	1.20885
Fbxo46.534	Fbxo46	TTAGCTTTGGAGCTGTCACTGC	3884.16	9485.94	3836.36	5675.91	14513.8	0.404489	2.55682	1.01696
Fbxo46.1119	Fbxo46	AATAGGAACTCCACATTGCTGG	4134.38	8330.56	5661.71	4137.28	3546.28	0.679669	0.857187	0.763284
Fbxo46.2475	Fbxo46	TATTTAATGAGGAAACATCTAG	5677.36	5628.89	4197.26	6135.22	4706.77	0.745709	0.76721	0.756383
Fbxo46.2633	Fbxo46	TTGCTTGTCATCCAGGAGTGAG	3203.6	4149.52	150.571	5386.28	1126.41	0.0365185	0.209272	0.0874203
Fbxo5.966	Fbxo5	TGTAGTGACAACTTACTGCTTT	7067.73	6032.82	23758.2	11428.7	4462.47	3.93767	0.390514	1.24005
Fbxo5.1382	Fbxo5	TGATCTATCACAATCTTTGTAA	8953.57	6664.95	10032.2	6084.31	1943.82	1.50514	0.319592	0.693563
Fbxo5.443	Fbxo5	TTTCGTTTGAACTATCTAGTGT	7578.2	8023.66	4733.51	13776.3	6691.94	0.589995	0.485797	0.535367
Fbxo5.442	Fbxo5	TTCGTTTGAACTATCTAGTGTG	16602.2	13972.5	13286.8	14025.1	2482.7	0.950925	0.177077	0.410349
Fbxo5.199	Fbxo5	TTCTTTACAACCGTCCACGGTA	7398.66	10904.9	2854.57	5515.25	2071.37	0.261836	0.375684	0.313636
Fbxo5.1658	Fbxo5	TAGAAGTATGATACAAACTTGG	6005.62	4523.32	16838.6	7992.87	201.227	3.72202	0.0252978	0.306853
Fbxo6.366	Fbxo6	TTGTTGTCAGGAAAGCTTGTGC	4865.31	9371.85	32039.6	4007.18	1730.05	3.41845	0.431879	1.21505
Fbxo6.712	Fbxo6	TTTCCAGAACTGAGTGTCCTGG	4040.6	5226.27	7716.02	4439.35	3310.89	1.4763	0.745863	1.04934
Fbxo6.974	Fbxo6	TATCACTACTGAGTTGATGGGC	9509.48	2793.44	3597.04	7258.63	2991.17	1.28757	0.412166	0.728487
Fbxo6.890	Fbxo6	TTAGCCTTTGCCATAGCCCTTG	2900.41	5290.5	1526.28	3937.04	8.98618	0.288629	0.00253583	0.0270539
Fbxo6.1006	Fbxo6	TACAACAAAATGTCAGAGCTGT	1698.28	4744.93	490.899	2019.43	10.7787	0.103646	0.00582981	0.0245813
Fbxo6.486	Fbxo6	TTAACCACAATGTCAGGCCGAA	1732.46	1531.8	2.06132	1804.48	17.9632	0.0019972	0.0105031	0.00458005
Fbxo7.1290	Fbxo7	TTTTCTTTGTATGTGCTTCTTT	7227.7	11563.4	30323.4	3897.44	17679.4	2.62223	4.53524	3.44854
Fbxo7.766	Fbxo7	TTGACTTCCACTTCTCAGGCAT	3119.87	1181.64	1381.9	2793.26	3867.84	1.16933	1.38457	1.2724
Fbxo7.1750	Fbxo7	TCTTTGAGCAACCTTGTCCTTG	4871.24	5584.3	6470.18	10324.5	10590.3	1.15861	1.02574	1.09015
Fbxo7.1267	Fbxo7	TATACAATTCTTTCCAGTCTGT	11684.2	9392.83	210.385	10314.4	12959.8	0.0225026	1.25646	0.168147
Fbxo7.1265	Fbxo7	TACAATTCTTTCCAGTCTGTGT	1599.06	4542.97	82.5025	2817.02	3551.61	0.0183765	1.26068	0.152207
Fbxo7.1747	Fbxo7	TTGAGCAACCTTGTCCTTGGTG	4949.35	2748.87	98.9938	4706.35	2640.9	0.0363631	0.561228	0.142857
Fbxo8.3112	Fbxo8	TATATCTTTTGTTTTGTCCTAT	16386.3	13434.8	14656.2	14968.7	10473.6	1.09091	0.699719	0.873686
Fbxo8.1759	Fbxo8	TAGTAACAAATCAACATTCTTT	6720.32	8170.57	2392.55	7489.42	10238.2	0.292912	1.36697	0.632773
Fbxo8.1857	Fbxo8	TTAAGTGATATACTGAAACTTT	3079.93	1955.41	1625.25	3559.17	1074.31	0.831242	0.302038	0.501066
Fbxo8.1456	Fbxo8	TAACATTCTCTAACAGTTGTGT	9127.7	6093.14	24461.6	8678.45	459.885	4.01413	0.0531007	0.461685
Fbxo8.2739	Fbxo8	TTTTGTAACTTAACAACTCTAA	1076.38	752.794	28.8725	300.934	8.98451	0.0396296	0.0330685	0.0362007
Fbxo8.1458	Fbxo8	TTTAACATTCTCTAACAGTTGT	3332.63	3470.19	346.51	6350.17	7.1861	0.100113	0.00128891	0.0113594
Fbxo9.236	Fbxo9	TTCTCGAGCCTTTTCTTCCTTT	920.833	761.98	3780.59	549.828	3379.18	4.95635	6.13655	5.51497
Fbxo9.266	Fbxo9	TTGTTCTTCCTCCACTGCCTGC	3513.62	5916.11	8085.12	6154.45	9336.44	1.36657	1.51694	1.43979
Fbxo9.1390	Fbxo9	TGCATGTCTATCTACATGCGTG	8890.7	12297.8	7348.79	9577.88	16015.9	0.597602	1.67211	0.999627
Fbxo9.1540	Fbxo9	TATTACAACAAAAGTGTCCTTA	7730.66	7691.82	5473.97	5180.38	6197.88	0.711698	1.19638	0.922746
Fbxo9.177	Fbxo9	TCAGCATAGAGCTTCTTCCTGC	4133.21	4785.6	5012.01	3225.43	1658.17	1.0473	0.514244	0.733872
Fbxo9.1441	Fbxo9	TAAAGGAATTCCAACAACTTAA	230.482	10.4917	0	669.749	0	0.087019	0.00149087	0.0113901
Fbxw11.3677	Fbxw11	TAACACATTAATATAGCAGTAA	16804.9	8899.73	19934.3	11352.9	19517.2	2.23974	1.71907	1.96221
Fbxw11.801	Fbxw11	TTGCAAACAGTAGACACCCTTA	2927.85	4308.22	3755.87	3192.62	11909	0.871821	3.7293	1.80313
Fbxw11.1164	Fbxw11	TACATTGACAGCAGCACGGTGG	2055.57	3787.55	1685.12	1345.15	2921.12	0.445057	2.17072	0.9829
Fbxw11.3057	Fbxw11	TAACATTCCTTCATCTTTGGAA	6384.96	3824.26	6616.63	4557.01	1848.56	1.72998	0.405783	0.837852
Fbxw11.1320	Fbxw11	TGATCCACTAACAACAAGCCGG	1374.06	4376.41	3481.6	687.851	224.565	0.795586	0.327451	0.510407
Fbxw11.720	Fbxw11	TTCTATGGTCTCTATGTCCTGG	5829.53	5653.79	1433.45	4933.74	648.513	0.253671	0.13162	0.182724
Fbxw2.122	Fbxw2	TAACAAATAAAAACTGAGCTCC	1342.18	592.797	5504.91	753.466	4762.53	9.27239	6.31378	7.65139
Fbxw2.200	Fbxw2	TGTACAGGCACTTATCACCTTA	5907.81	10402.7	7111.6	7919.33	11082.5	0.683661	1.39937	0.978109
Fbxw2.254	Fbxw2	AACAGAATCATCTATCTGCCAG	3777.13	9403.33	7371.61	6945.26	8368.08	0.783958	1.20483	0.971874
Fbxw2.382	Fbxw2	TAGTAAAGTGCATACACTCTGG	9000.03	11986.9	1942.92	7532.42	13779	0.162157	1.82919	0.544624
Fbxw2.379	Fbxw2	TAAAGTGCATACACTCTGGCAC	5650.74	5783.64	1800.64	9746.44	7476.99	0.311452	0.767175	0.488813
Fbxw2.146	Fbxw2	TAAAGTCTGAGGATCGAGCCAT	966.053	592.799	0	580.376	0	0.00168407	0.00172006	0.00170197
Fbxw4.729	Fbxw4	TTGACAGTGAAGGTGCTGTGGA	2194.64	1211.81	16065	1781.85	3183.38	13.2469	1.78612	4.86422
Fbxw4.705	Fbxw4	TTGTGAACACCGATCTTCCCGT	2079.73	1066.23	2048.11	3208.46	6271.6	1.92002	1.95441	1.93714
Fbxw4.1828	Fbxw4	TTTCTTTGTCCTTCCTTCGTTT	12999.8	15973.8	13963.4	23494.4	30242.3	0.874147	1.2872	1.06075
Fbxw4.1706	Fbxw4	TAGCAACTGCATCTCTTTCTGT	5922.03	9095.12	2720.46	11715	23613.1	0.299189	2.01555	0.776551
Fbxw4.538	Fbxw4	TAGGTACAGAGAAGCATCCTGT	5152.07	7321.99	3064.92	8757.65	3522.9	0.41867	0.402334	0.410421
Fbxw4.732	Fbxw4	TACTTGACAGTGAAGGTGCTGT	2831.93	3930.52	874.517	3654.21	1751.55	0.222692	0.479468	0.326762
Fbxw5.553	Fbxw5	TTGAACTGGGAAAACTGGGTGT	2835.18	5396.75	17634.7	3857.84	959.348	3.26724	0.248869	0.901729
Fbxw5.1729	Fbxw5	TTGATAGTGGCATCGTCGCTGG	3645.83	3217.1	3110.29	5412.3	4221.75	0.966811	0.78007	0.868435
Fbxw5.806	Fbxw5	ATTCTCTGACTCCACATCCTGG	2581.59	3687.89	2310.05	5410.04	4918.78	0.626488	0.909212	0.754726
Fbxw5.253	Fbxw5	TTCCATAAGAACTCATCCCGGG	5485.27	8487.92	3322.79	8775.75	7128.43	0.391545	0.812309	0.563964
Fbxw5.1730	Fbxw5	TTTGATAGTGGCATCGTCGCTG	4382.47	2681.97	1062.24	5388.55	3652.32	0.39629	0.677853	0.518292
Fbxw5.475	Fbxw5	TTGTTCCAGATCTTCACCGTGC	8338.24	17297.1	6313.44	12784.1	5527.82	0.365037	0.432444	0.397314
Fbxw7.1653	Fbxw7	TATATTGTCTACACAGTTGGAC	15557.3	19587	53060.8	17068.4	50488.3	2.70889	2.95788	2.83065
Fbxw7.64	Fbxw7	TAATCTGAGACTTTGCATGGTT	8534.3	10946.9	7922.22	9564.29	28639.9	0.72372	2.99425	1.47207
Fbxw7.105	Fbxw7	TTGGTGTTGCTGAACATGGTAC	4237.91	8382.99	11973	7262.03	8154.21	1.4282	1.12284	1.26635
Fbxw7.1261	Fbxw7	TTGTCTTTGAGTTCCATTCCAC	5403.65	4630.83	2485.32	7315.2	14716.9	0.536789	2.01169	1.03916
Fbxw7.1335	Fbxw7	AAGTTTGTAAACACTGTCCTGT	5056.47	3464.94	5884.34	8316.43	3327.13	1.69805	0.400139	0.824291
Fbxw7.1043	Fbxw7	ATAAGCTCCACTAACAACCCTC	2026.98	4847.23	1577.82	4376	12.5763	0.325648	0.00310174	0.0317817
Fbxw8.1901	Fbxw8	TAACATTTGTAAAACTGCCCTT	4717.87	5777.07	6952.8	5695.13	17643.3	1.20348	3.09759	1.93078
Fbxw8.1105	Fbxw8	TTCAAGGTAGTCAACCAGCTTC	4660.42	7665.64	4745.89	5884.07	12277.4	0.619161	2.08636	1.13657
Fbxw8.2361	Fbxw8	TACAGGACAGAACAGCTCCTAC	2353.3	523.288	136.135	3060.26	1731.83	0.261564	0.56605	0.384784
Fbxw8.2071	Fbxw8	TTAACTCTGAGTCATCAGCCAG	3259.87	7499.05	4719.02	2646.19	592.817	0.629332	0.22432	0.375728
Fbxw8.4282	Fbxw8	TTGAGGTTTGGCAAACACCTGC	2409.58	1750.84	2.06298	4039.99	12778.3	0.00174844	3.16242	0.0743592
Fbxw8.4902	Fbxw8	TCATCAACCACACTGAAGCTGA	1725.84	1117.38	0	1775.06	5.38853	0.000894148	0.00359701	0.00179339
Fem1a.6210	Fem1a	TTCAGCTACAGCTACACAGTGA	5832.47	6725.27	14068.6	9355	4121.19	2.09173	0.440593	0.960002
Fem1a.3476	Fem1a	TATTCTTGAACTTACTGTCTAC	16694.8	16915.5	7016.74	13540.9	22497.6	0.414846	1.6614	0.830197
Fem1a.6639	Fem1a	TTAACATTTGACTTTCAACTGA	10278.4	10061.7	4230.24	7500.74	11495.8	0.420488	1.53255	0.802758
Fem1a.6638	Fem1a	TAACATTTGACTTTCAACTGAT	6079.56	10282	5234.72	5641.96	4552.36	0.509164	0.80691	0.640976
Fem1a.3196	Fem1a	TTTGCTTATACAGAGAATCTAC	3258.74	4424.94	781.7	1596.31	319.768	0.176844	0.200818	0.18845
Fem1a.3173	Fem1a	TAGCACTGCAATCACACACTGA	2384.24	1575.09	4.12346	3099.85	3316.39	0.00325073	1.06983	0.0589724
Fem1b.1710	Fem1b	TTCTTCGCTACACTGTGTCTTG	7579.53	3872.8	13389.8	6389.77	8213.62	3.45676	1.28539	2.10791
Fem1b.6196	Fem1b	TAGACTACAACTATGTAGCTCC	6168.92	3946.24	5251.12	2681.26	4746.34	1.33058	1.7699	1.5346
Fem1b.3421	Fem1b	TTCACTTTCATTCTCATCCCTA	8514.64	10459.1	22021.8	16549.1	14691.7	2.10541	0.887768	1.36716
Fem1b.3100	Fem1b	TTCCTTTTCATCTTACACCTAA	5343.13	4386.89	3089.73	7327.65	11729.3	0.704378	1.60061	1.06181
Fem1b.2272	Fem1b	TTGTCTGTGATTAAAGTCCTTT	5731.22	7352.15	6610.52	8781.41	3684.65	0.89914	0.419662	0.614276
Fem1b.3235	Fem1b	TACAGCTCTGAGATACACCTTT	1049.86	615.083	521.818	2667.68	3.59096	0.848616	0.00172031	0.0382084
Frk.3779	Frk	TTGACAATTTGTCAGCACCTAG	5262.36	7851.82	20703.7	9686.48	10044.2	2.6366	1.03693	1.65347
Frk.4149	Frk	TTGAATAAACAACTTATCTTGG	15318	15777.1	30066	16135.1	19328.4	1.90561	1.1979	1.51087
Frk.1790	Frk	TTTGAATTACTTGAGCACCTGT	4411.17	3862.33	5257.43	6588.89	3199.59	1.36111	0.485683	0.813062
Frk.4437	Frk	TTGAATGTCTTCTCCTTGGTTA	15212.9	19774.5	30748.3	12841.8	2152.27	1.55492	0.167664	0.510592
Frk.2452	Frk	TATCTCAAAGCACAGGTCCTGC	4578.84	1943.61	7482.89	4194.98	14.3722	3.84854	0.00366355	0.118741
Frk.1955	Frk	TATCTGAATAGGAACAGTCTGT	6140.38	5863.63	7082.7	5162.27	23.3534	1.20787	0.00471665	0.0754791
Fundc1.1745	Fundc1	TATCACAGGAAGATAGTCTGAA	34921.8	12316.1	9679.47	12294.2	20999.1	0.785935	1.70799	1.15861
Fundc1.1403	Fundc1	TTTTAAAGCAATCTGTACCTTT	11769	11631.5	8565.78	15874.9	20753	0.736452	1.30727	0.981194
Fundc1.1173	Fundc1	TTTCATTACAAAATCCTCCTTT	18018.6	20443.4	8732.8	17776.6	10157.3	0.427198	0.571408	0.494069
Fundc1.153	Fundc1	TTCGTATGATTCGTCATCGCTT	5855.8	6903.63	3687.83	4990.31	1509.05	0.534255	0.302536	0.402034
Fundc1.440	Fundc1	TTCTTTATCTGTCTCTTTGCTT	12993	9062.35	6816.7	7358.19	1424.65	0.752227	0.193724	0.381739
Fyco1.5934	Fyco1	TTGATCTATTGAACAAGCTGGC	4571.14	1407.22	3650.71	2359.96	3839.07	2.59314	1.62649	2.05371
Fyco1.3464	Fyco1	TTTCTCTTCAGCACTGAGCTTC	3002.89	4916.71	4882.06	4786.67	3010.9	0.992954	0.629095	0.790356
Fyco1.6829	Fyco1	TTGTTCAGAAATAACATCTTTG	23520.2	39926.7	34718.5	27571.7	15584.6	0.86956	0.565255	0.701087
Fyco1.5661	Fyco1	TAAACTGTCTACAACATCAGGT	5279.98	4344.92	723.94	3319.33	2274.36	0.166809	0.685279	0.338099
Fyco1.1340	Fyco1	TTGCTCTAGCTTGATACTCTGC	3714.15	8857.79	4.12512	2013.77	1104.83	0.000578535	0.548864	0.0178196
Fzr1.695	Fzr1	TTGAGGTAGAAGTCGTCCTGAA	4435.47	5517.41	1431.41	4310.38	15322.2	0.259569	3.55413	0.960491
Fzr1.329	Fzr1	TTCTCATTTTCATTGATCCTGT	6411.53	9327.26	5546.17	10762.4	13173.6	0.594662	1.22402	0.853159
Fzr1.1562	Fzr1	TTTGTAGAGCGTGTTTTGCTGA	5559.35	3801.98	2252.27	10950.2	8853.22	0.5925	0.808518	0.692132
Fzr1.2229	Fzr1	AAATACATATATACACACGTGC	11164.8	15075.5	8559.55	14026.3	9530.39	0.567808	0.67949	0.621144
Fzr1.173	Fzr1	TTCTGGATGATGATCTGCCGCA	2887.04	3283.95	129.925	5557.11	6849.99	0.0398561	1.23261	0.221646
Fzr1.1334	Fzr1	TTGCACACTTGTGAGCCTGTGT	1185.5	994.1	0	1780.72	1.7959	0.00100492	0.00156921	0.00125576
G2e3.4992	G2e3	TATATGAACACTTCACAACTTC	9084.64	4388.21	19521.9	6341.12	8060.97	4.44793	1.27118	2.37784
G2e3.5526	G2e3	TTTAATAACATCAGCCTCGTAA	10180.8	6856.43	5607.96	8635.47	14043.2	0.817939	1.62615	1.1533
G2e3.5498	G2e3	TACTTGTTTAAGACAATCCTGG	7867.3	12126	7342.6	9221.5	5675.08	0.605559	0.61546	0.61049
G2e3.5765	G2e3	TAACTATATAGAACAGTCCTGC	17374.9	14025	8406.94	20269	11696.8	0.599456	0.577102	0.588173
G2e3.952	G2e3	TTAGGTTCGTTGTAGTCTCGGC	5904.34	8006.62	2918.49	7165.87	3041.38	0.36459	0.424507	0.393409
G2e3.1610	G2e3	TTTCTCTAAAACACCAAGCGTT	1067.47	459.023	0	1159.62	3.5943	0.0021738	0.0039585	0.00293343
Gabarap.78	Gabarap	TGCTTTGGAATCAACTTGTGGG	1613.31	1025.58	2536.93	2821.54	5897.92	2.47222	2.08993	2.27305
Gabarap.564	Gabarap	TTGACAAAGAAAAACAAGGCAT	4658.19	8853.81	1575.78	7440.78	19380.6	0.178071	2.60443	0.681009
Gabarap.56	Gabarap	TTACACATATGACATCGCAGAT	5940.69	8136.45	2460.62	6397.69	8567.46	0.302505	1.3391	0.636461
Gabarap.336	Gabarap	TACACGAACTTCATTCTCCCGA	3167.27	1363.94	2780.31	3734.53	702.422	2.03767	0.188306	0.619439
Gabarap.499	Gabarap	TTGACCAACTGTAAGATCAGAA	5303.23	4653.12	0	4900.94	1816.28	0.000214863	0.370726	0.00892499
Gabarapl1.1505	Gabarapl1	TTGAATAGCAGATGCCACGGAG	2156.02	6175.78	21838.1	673.144	488.65	3.53568	0.726328	1.60252
Gabarapl1.476	Gabarapl1	TTGACAAAGAAGAATAAGGCGT	5018.67	5979.02	1680.98	8481.61	6722.44	0.281267	0.792615	0.472161
Gabarapl1.1509	Gabarapl1	TTCTTTGAATAGCAGATGCCAC	4487.3	6570.53	752.826	7281.26	11461.6	0.114711	1.57405	0.424924
Gabarapl1.139	Gabarapl1	TTATCACAATCGCTCCACCCGC	1729.11	582.303	10.3082	1444.71	30.5445	0.0193866	0.0218193	0.020567
Gabarapl1.1393	Gabarapl1	TAGCTTACCTTGTAACCCGGAC	3326.03	4350.19	0	2900.74	43.1199	0.000229822	0.0152047	0.00186932
Gabarapl2.232	Gabarapl2	TTGTCTATGTCAACAATCTGAG	6795.29	8908.89	7363.21	7886.52	9595.02	0.826521	1.21661	1.00277
Gabarapl2.111	Gabarapl2	TAAACATCCACTTCATGGCGAC	3726.39	2221.66	3865.19	4205.17	1875.53	1.73944	0.446137	0.880926
Gabarapl2.931	Gabarapl2	TTATTTACCTTAATAGTCTCAG	47039.4	39782.4	46599	38004.9	17077.6	1.17134	0.449366	0.725508
Gabarapl2.496	Gabarapl2	TTACAAGAGACACAAGCAGGAA	5862.15	4486.56	4529.28	4204.03	501.224	1.00952	0.119434	0.347233
Gabarapl2.169	Gabarapl2	TACTTCGCTCTGATCTTCGCGG	1204.26	83.9364	2.06298	1561.24	1.79757	0.036062	0.00179074	0.00803603
Gan.166	Gan	TTATAGTTTAACTTTGTCCTGA	12147.2	12929.9	28335.3	13864.5	13065.8	2.19136	0.942395	1.43706
Gan.165	Gan	TATAGTTTAACTTTGTCCTGAT	14769.7	10548.3	4846.94	8824.4	21989.1	0.459553	2.49168	1.07007
Gan.612	Gan	TTCTCATCTCTACATCGTGTGC	8665.79	7436.1	16873.6	8352.63	3314.58	2.26898	0.396903	0.948981
Gan.2070	Gan	TTAACTTTGATATTTCACATGA	13817.1	18190.2	11869.8	11226.2	13177.4	0.652553	1.17379	0.87519
Gan.2633	Gan	TTAAATATATGTCTTACTGTTT	27482.8	44781.9	22630.1	31268.9	20163.9	0.505351	0.644866	0.570862
Gan.1465	Gan	TAGAACTCGGACTTGCAGGTGA	2484.56	1470.17	68.0666	2943.73	3848.1	0.0469467	1.30711	0.247719
Gclc.2408	Gclc	TATGACTTTAGATACAATGTTA	10644.2	7227.55	9867.05	5358	8951.86	1.36515	1.67062	1.51018
Gclc.1623	Gclc	TTGTATGAGAGGATCACCCTAG	5841.49	10356.8	6913.71	10040.6	13590.4	0.667586	1.35351	0.950572
Gclc.1669	Gclc	TTTCATGTTCTCGTCAACCTTG	7505.79	12011.9	16411.6	7895.57	3158.28	1.36625	0.400083	0.739332
Gclc.2035	Gclc	TATTACACTGTCTTGCTTGTAG	13929.5	7286.58	3126.75	5144.18	6223.04	0.429189	1.20969	0.720544
Gclc.609	Gclc	TTGAACTCAGACATCGTTCCTC	5019.9	5139.69	1280.83	7575.41	6580.51	0.24935	0.868685	0.46541
Gclc.1998	Gclc	ATGAACTCTCTCATCCACCTGG	3011.57	3181.66	45.3797	1943.63	16.1656	0.0145726	0.00882718	0.0113417
Gga1.699	Gga1	TTCACCTTCTCAGATGTCCGGG	1022.18	18.362	1573.73	1631.38	503.023	81.3308	0.308766	5.0112
Gga1.2995	Gga1	TTATTTTCATAAATACTCCCAC	19331.9	16354.1	42845.1	7914.81	12979.7	2.61973	1.63984	2.07267
Gga1.874	Gga1	TTCAAAGATCACATTCTTGGGC	4895.35	1289.18	4492.26	1320.27	102.415	3.48265	0.0782693	0.522096
Gga1.1245	Gga1	TTGTACAGGTTGATCACCTGGG	1650.89	1264.28	23288.1	1024.99	10.7821	18.4063	0.0114836	0.459751
Gga1.2893	Gga1	TAATGGAGCATGGAACTCTGGG	2033.55	2731.82	4.12678	2407.47	1913.33	0.00187601	0.794831	0.0386149
Hace1.3016	Hace1	TAAATTACTTCTGTCACTCTGG	17620.5	11137	10584.9	10692.2	7821.84	0.950432	0.73157	0.833851
Hace1.3551	Hace1	TTATATATCACTTTATCCGTTG	46513	46874.9	27699.9	39196.2	44483.1	0.590942	1.13488	0.818931
Hace1.2235	Hace1	TGTGCTTGTAGAATGATCGTGT	5769.83	5367.88	4434.45	1730.94	1162.31	0.82614	0.671682	0.744918
Hace1.1942	Hace1	TTTGATACAATTTCACAGCTAC	7519.95	9143.63	3429.96	7515.45	8529.76	0.375188	1.13495	0.652548
Hace1.1016	Hace1	TGTCATTTGAACAATAGTCTGG	4810.53	6874.76	2889.59	8636.6	7644.14	0.420402	0.8851	0.609998
Hace1.1598	Hace1	TTGAATGACAGCACTCAGCCGG	1162.24	651.802	8.24693	2255.88	5.38853	0.014165	0.00283069	0.0063322
Hdac6.1607	Hdac6	TTCCACTTCATCTTCCTCCTGG	6421.7	7127.92	13922.1	10659.4	6684.7	1.95304	0.627152	1.10673
Hdac6.288	Hdac6	TAGTAGAAGAATCTTGGCCGGT	3317.29	3596.09	4267.36	5910.08	5430.9	1.18661	0.918936	1.04423
Hdac6.3844	Hdac6	TTGTACTTAAATAAGCACCTGG	6922.08	12393.5	5857.67	11668.6	5314.07	0.472684	0.455464	0.463994
Hdac6.2255	Hdac6	TAATACACTAGGGTCATCCTCA	11907.1	8571.84	9640.23	6197.45	652.135	1.12463	0.105371	0.344242
Hdac6.1918	Hdac6	TTCATCTTTTCTGTGGTGCGGA	3432.12	7965.9	111.369	2483.28	7685.42	0.0141045	3.09403	0.208901
Hdac6.2799	Hdac6	TAGAACTAGAGCATTCTTCCTT	4091.37	2848.55	1668.63	3145.1	168.87	0.585928	0.0539939	0.177867
Hectd1.3334	Hectd1	TAATCTTCTTGTAAGTATCTGG	12097.4	8659.71	17987.3	14384.9	11416.8	2.07701	0.793678	1.28393
Hectd1.6539	Hectd1	TTAACTGTTCACACCAGTCTGG	7409.62	9266.91	10498.3	7202.07	8123.8	1.13287	1.12796	1.13041
Hectd1.3109	Hectd1	TAGAACAGTAAGAAGTGCCTGG	5852.57	7441.35	5145.98	3584.06	5152.41	0.69158	1.43747	0.997057
Hectd1.8329	Hectd1	TTGTTTTGTCATTAGCAGCTAA	6995.15	8885.29	715.701	9589.18	9871.77	0.0806525	1.02947	0.288148
Hectd1.8791	Hectd1	TTGAGCTGCACAAACACACTTT	2358.94	3908.18	0	1777.32	747.347	0.000255808	0.420816	0.0103754
Hectd1.5638	Hectd1	TAGCACATAGTCGTCATCCCAG	1517.41	1910.85	0	1168.67	8.98199	0.000523055	0.00853404	0.00211276
Hectd2.1451	Hectd2	TTCAAGTCAGCTCTCTTCCGGG	2271.81	2435.43	8474.9	2469.7	10434.1	3.47882	4.22353	3.83313
Hectd2.1985	Hectd2	TAAAGCTGTACATACTCTCTTC	11223.1	15623.7	22440.2	10567.8	18938.5	1.43627	1.79203	1.60432
Hectd2.1334	Hectd2	TTATCCACCAGACTTTGCCTTG	5537.12	5672.14	2846.29	7796.02	15796.6	0.501891	2.0261	1.00841
Hectd2.785	Hectd2	TTCCATTCTTGTAACAAGCTGT	5080.52	5075.42	4795.46	6455.39	3336.09	0.944852	0.516867	0.69883
Hectd2.4023	Hectd2	TAAAGAACAACTACCCTTCTGG	7754.72	7922.65	8522.46	6251.75	2401.96	1.0757	0.384305	0.642959
Hectd2.3145	Hectd2	TACTCTTGTACAATCATCTTTG	14254.5	14385.6	9423.73	12109.8	6368.6	0.655104	0.525944	0.586982
Hectd3.1364	Hectd3	TTCACTTGCTTAATCTCACTAA	7599.32	10144.3	5092.36	7023.32	4838.03	0.502042	0.688897	0.588094
Hectd3.1802	Hectd3	TTTGGCACATACATGTCCCGGG	1881.21	3534.43	750.752	2679	1916.83	0.212634	0.715608	0.39008
Hectd3.3905	Hectd3	TAACTGACTGTTTACACTGTAC	11378.4	13788.9	4671.62	13316.9	5768.63	0.338843	0.433223	0.383138
Hectd3.3863	Hectd3	TAGTGCATTGAGCTTCAGGGTG	5679.17	8731.82	12560.8	7687.41	501.192	1.43845	0.0653181	0.306524
Hectd3.4469	Hectd3	TTCATCACCAAGAAGACACTTG	2856.2	365.904	0	2757.06	231.763	0.00272551	0.0843938	0.0151663
Hectd3.2024	Hectd3	TTGAACTCAAACGTCTCCTTGT	4583.28	2582.33	0	3227.7	1374.35	0.000387097	0.425978	0.0128411
Hecw1.6939	Hecw1	TTTCATACAATGTACATCCCAT	9472.86	11833.5	33146.8	8489.53	5971.52	2.80095	0.703433	1.40367
Hecw1.5881	Hecw1	TTTACTGATAACCTTTTCCTTC	9265.79	8946.93	9091.62	10119.8	3990.02	1.01617	0.39434	0.633021
Hecw1.9191	Hecw1	TTAGCTACTAGAACAAAGGGAC	1270.41	939.013	94.8787	233.054	555.14	0.101997	2.37612	0.492298
Hecw1.8225	Hecw1	TATTTCTACAGCATTTTCCTTA	7260.81	5227.58	2077	7751.9	1636.56	0.39743	0.211219	0.289732
Hecw1.1858	Hecw1	TAGAGCTGTATTCTCTTCTGGC	11224.1	8970.55	1144.72	10462.6	3147.47	0.127705	0.300898	0.196026
Hecw1.3288	Hecw1	TTGGTGATGAACTTGACCGCTG	2643.36	4918.04	0	2918.84	497.632	0.000203292	0.170774	0.0058921
Hecw2.506	Hecw2	TAGTATTTGAAACAGATTTTGA	5432.46	5618.41	4261.24	3397.39	13903	0.758484	4.09134	1.7616
Hecw2.695	Hecw2	TCAGGATTGAAGAACATCCCTT	2847.38	3923.97	2695.71	3502.61	6805.12	0.687065	1.9426	1.15529
Hecw2.451	Hecw2	TTCGCCATACAATTTGTCCTTT	5175.33	14314.8	8446.11	10184.3	4198.43	0.590054	0.412305	0.493236
Hecw2.362	Hecw2	TAGAGTCCTATCCAATCGCTGG	3729.76	3556.75	645.575	6139.74	4624.16	0.181737	0.753193	0.369977
Hecw2.55	Hecw2	TTTCCTACAAAGCTCCAGCCGC	3103.32	5468.88	1239.58	3239.01	161.678	0.226802	0.0502092	0.106712
Hecw2.791	Hecw2	TTGCTGATGATAGTGGACCTTC	1908.93	6704.31	0	5681.55	409.611	0.000149136	0.0722582	0.00328272
Herc1.5926	Herc1	TTTGAAGACACAACTCTGCGAA	1473.27	1123.94	2052.25	1052.14	4069.06	1.8252	3.86468	2.6559
Herc1.8033	Herc1	TTGTTGATCAATCTCTTGCTTA	13943.7	16958.8	29147.7	18297.1	32646.1	1.71869	1.78419	1.75113
Herc1.6945	Herc1	TTTTCTTTAGCTTCTGACCTGA	6432.52	12490.5	22786.8	10895.9	11617.8	1.82426	1.06625	1.39467
Herc1.3920	Herc1	TTTACTGACAGCATAATCCTGC	7165.91	7158.06	15417.5	6016.43	3111.52	2.15371	0.517252	1.05547
Herc1.9398	Herc1	TTCTTCATACACACTGTCCTGC	12397.7	14233.5	2035.74	12176.5	11102.4	0.143085	0.91179	0.361197
Herc1.6188	Herc1	TTGAATAGCATGTTTGGCCTGA	7536.64	8544.3	31674.4	8142.21	109.591	3.70676	0.0135807	0.224367
Herc2.650	Herc2	TTAACTTTGACATTCTCCTGGA	11884.7	9405.96	16566.3	16455.2	40541.4	1.76117	2.46365	2.08301
Herc2.9299	Herc2	TTCTTGACCACGTAGCTGCTGA	2085.39	3836.1	5253.28	8564.19	9422.57	1.36934	1.10022	1.22742
Herc2.12241	Herc2	TTGGAGTAGACACTGACTCTGT	4730.89	2979.71	3514.55	4302.46	2240.24	1.17943	0.520798	0.783739
Herc2.8649	Herc2	TCTATGAACAAGAACATCTGGA	4261.11	7049.17	1899.55	5113.63	3914.55	0.269574	0.76556	0.454285
Herc2.12279	Herc2	TTTCTTAATGAACACATGCTGA	5857.04	14144.3	5820.49	8864	4193.01	0.411549	0.473098	0.441251
Herc2.2136	Herc2	TTTGATGACATCTAAGTCTTGA	7079.79	5871.48	2914.36	7919.33	688.026	0.496444	0.0869946	0.207817
Herc3.1088	Herc3	TGACATTACATGTATGTCCGGT	8670.03	11892.5	20594.4	12286.3	15088.7	1.73165	1.22807	1.45828
Herc3.1883	Herc3	TTACCTTGTACAACTTCTCCAG	9798.22	8344.95	29139.4	13497.9	7182.43	3.49156	0.532147	1.36309
Herc3.2544	Herc3	TTTACATTCAGTAACTTCTTGT	12014.6	9264.32	12164.8	11636.9	15146.2	1.31305	1.30154	1.30728
Herc3.1839	Herc3	TAGTTGTTAAACAGTACCGGGA	7936.65	11009.9	3972.49	8038.13	13166.6	0.360869	1.63793	0.768817
Herc3.1719	Herc3	TTATCTAATACTTTGCTAGGGT	16822.8	12822.3	11440.9	13373.5	6237.42	0.892275	0.466441	0.645131
Herc3.4439	Herc3	TAGAATTACATGAACTCTTTGA	4676.95	4043.29	115.496	3565.96	8953.87	0.0288051	2.5105	0.268915
Herc4.3139	Herc4	ATAGGCATCAACAAACTCCTGC	1779.92	1745.59	16727.2	4311.51	8411.12	9.57764	1.95063	4.32232
Herc4.2674	Herc4	TTCTCCAACAAATATAACCTTG	8808.28	7232.85	7685.02	10936.6	21998.1	1.06251	2.01133	1.46187
Herc4.3376	Herc4	TAATTCATGAAACACTTCCCAA	5420.08	8831.52	3611.49	3954.01	9496.15	0.408999	2.4013	0.991024
Herc4.3595	Herc4	TTCATTGTGATCAATAGCTTGG	8153.87	10653.2	11484.2	12297.6	8660.93	1.078	0.704303	0.871342
Herc4.1141	Herc4	TTCATCATTAAGACCTAGCTGA	5875.65	7150.19	655.895	3728.87	11583.7	0.0918581	3.10594	0.53414
Herc4.2643	Herc4	TTATAATCTATATTCTTGGTTT	15575.9	17875.4	7916.1	11833.7	4604.46	0.44288	0.389147	0.415145
Herc6.2233	Herc6	TTGACTGGAAACCACATGCTGG	2709.59	2531.16	3155.72	2270.59	15625.9	1.24665	6.87931	2.9285
Herc6.5201	Herc6	TACACAGACATAGACAGTCGGA	4640.65	1043.95	10696.3	6154.45	3657.63	10.2372	0.594372	2.46672
Herc6.2108	Herc6	TTCATTAATAAATCCAACCGAT	5870.08	6104.93	4368.45	6096.75	8637.47	0.715607	1.41666	1.00686
Herc6.1856	Herc6	TTCTGTACAGTCCAGATCGTTA	8262.18	8102.34	4120.95	6748.4	6289.56	0.508673	0.932018	0.688544
Herc6.2959	Herc6	TTAGGTAGGTCTAGCATCCTGT	5820.38	6222.99	5447.17	11092.7	1609.66	0.87535	0.145187	0.356496
Herc6.2554	Herc6	TTAGACACATAGTCTCTCTTGT	1728.08	1499.03	0	476.291	14.3722	0.000666655	0.0322071	0.00463369
Hipk2.2628	Hipk2	TTTCTTTGCTTGGAGACTGTGC	6051.01	10204.6	23845.1	6608.12	6576.99	2.33657	0.995291	1.52498
Hipk2.1446	Hipk2	TCTACTAACATGTCACTCCCTT	5788.71	5749.55	703.316	2141.61	18938.6	0.122478	8.8395	1.0405
Hipk2.2624	Hipk2	TTTGCTTGGAGACTGTGCTGGT	2645.64	5529.21	2563.75	14218.6	2734.33	0.463771	0.192363	0.298684
Hipk2.3666	Hipk2	TACAATGGTCTCTTCTCCGCTC	5604.43	16908.9	1388.07	9689.88	7944.13	0.0821458	0.819857	0.259514
Hipk2.311	Hipk2	TTAGGTTATGTGGTCCACCGAG	3072.39	5398.08	3254.71	5801.48	344.922	0.603011	0.0596162	0.189603
Hipk2.1480	Hipk2	TAACAGGTCAATGAACTCCCGT	3066.77	4553.46	156.761	2294.35	1031.2	0.0346387	0.449694	0.124807
Hltf.1466	Hltf	TTTTGAATCTTCCTTAACCTTA	4564.53	12440.7	15332.8	7638.76	26343.8	1.23245	3.44838	2.06154
Hltf.400	Hltf	TTATTATTTACAACTCCTGTGT	7733.81	5668.23	1914.01	9757.75	15888.2	0.337789	1.62821	0.741614
Hltf.371	Hltf	TAGTCCAACAACTTGTCCTCTC	5832.67	4305.61	2588.5	6295.87	4992.46	0.601284	0.793006	0.690523
Hltf.2386	Hltf	ATCTTCTCTATTAACATCTTTC	7795.66	8764.6	4848.96	10361.9	5015.78	0.553295	0.48411	0.517548
Hltf.2383	Hltf	TTCTCTATTAACATCTTTCTCA	24014.7	23875.5	12096.7	19327.7	8858.44	0.506679	0.458357	0.481913
Hltf.2095	Hltf	TTAATTTTGCTTGTCTTTGTTC	10280.1	20116.8	13262.1	22427.6	3149.27	0.65927	0.140458	0.304302
Huwe1.4387	Huwe1	TTGACTTGAGGTTCTCTGCGTG	5031.99	5902.94	10597.3	6619.43	13450.2	1.79512	2.03178	1.90979
Huwe1.7793	Huwe1	TTCACCTTCATCATCCTCCTGA	4400.12	4705.6	21918.5	3398.53	1298.87	4.65719	0.382368	1.33445
Huwe1.1003	Huwe1	TTCAACATTTGCAAGTCTCTGC	6220.68	3080.66	1979.98	6301.52	7592.01	0.642827	1.20476	0.880029
Huwe1.5572	Huwe1	TTGATATCGGTCTCCTTGCTTT	8581.96	9005.97	15077.1	18599.1	6567.89	1.67405	0.353164	0.768904
Huwe1.14332	Huwe1	TAACTGTTTTGATAGTACCTGC	13158.7	13405.9	10892.3	18329.9	5497.32	0.81251	0.299949	0.493671
Huwe1.5511	Huwe1	TTGAGTTCTTACTCAGTCGTGG	8554.43	6663.63	6569.14	12176.5	1368.92	0.985823	0.112495	0.333017
Ikbkg.5202	Ikbkg	TTCAATATGAAACTGCACCTAA	8164.99	10316.1	11977.1	6500.64	6914.78	1.16099	1.0637	1.11128
Ikbkg.6394	Ikbkg	TTAACATCTTGCTTCAACTTTG	7470.27	11845.3	19004.2	6122.78	3760.08	1.60432	0.614176	0.992639
Ikbkg.6441	Ikbkg	TTATGAGATAGGATCTTGCTAT	11620.1	7382.36	24077.9	8949.98	1886.33	3.26124	0.210852	0.82924
Ikbkg.2389	Ikbkg	TTTCTCAACTACAACTTCCTTT	6539.44	2977.05	2060.47	7750.76	3993.6	0.692219	0.515315	0.597253
Ikbkg.5121	Ikbkg	TTGAACATCAAACAACTTCTCT	4048.26	5740.35	156.761	4061.49	4679.84	0.027478	1.15221	0.177934
Irf9.1649	Irf9	TTTGAACTCACAGTCTTCTTGC	7398.81	6822.34	3465.07	4907.73	9083.16	0.507974	1.85062	0.969569
Irf9.1576	Irf9	TTTCAGTCTAGTGAGGACTGGG	4759.48	4995.45	1563.39	9558.63	25048.5	0.313101	2.62035	0.905778
Irf9.1478	Irf9	TTTGGAACTTTCCAGTTCCTTG	8851.9	10514.2	6063.9	13089.5	14014.4	0.576777	1.07065	0.78583
Irf9.1653	Irf9	TGAATTTGAACTCACAGTCTTC	5490.85	7110.86	5649.34	10743.1	5588.89	0.794495	0.520273	0.642927
Irf9.1857	Irf9	TATGTAAGTATACTGTAGCTGT	5531.57	3422.97	57.7468	5014.07	6307.48	0.0171575	1.25791	0.14691
Irf9.1654	Irf9	TTGAATTTGAACTCACAGTCTT	5647.35	11883.3	2378.11	9660.46	235.36	0.200189	0.0244643	0.0699819
Itch.673	Itch	ATTCTGTGTAGTACTCTCGGAG	7799.9	5861.03	9396.9	4517.42	6037.97	1.60318	1.33652	1.46379
Itch.2891	Itch	TAACTCTCTAGTCACAGTCCAA	5253.77	5017.73	6796.04	6542.5	4631.43	1.35434	0.707944	0.979181
Itch.643	Itch	TTCACCGTTAGTAACAACCTCA	6557.29	11672.2	5414.16	9971.58	18408.7	0.463897	1.84603	0.925401
Itch.2203	Itch	TAGAATTTCTTTATCAACTGAG	10237	9004.63	4013.66	5898.77	3400.76	0.445795	0.576592	0.506993
Itch.339	Itch	TTTGACTGTCCATCTACTGTGA	7415.38	6292.49	6377.26	12552.1	1895.3	1.01347	0.151061	0.391275
Itch.1310	Itch	TAAACTGCTGCATTGCTCCCTG	2666.48	4141.65	0	4093.16	3578.59	0.000241391	0.874316	0.0145276
Josd1.3133	Josd1	TAAGCGTCTTTGTACATCCCAC	3615	2775.11	5964.81	2538.71	3891.22	2.14899	1.53255	1.81478
Josd1.2289	Josd1	TTTTAGGTCAGTGTAGATGTGT	5587.83	3875.42	1868.71	9086.88	9841.16	0.482329	1.083	0.722746
Josd1.2276	Josd1	TAGATGTGTTTGATTTTGCTAA	7895.99	7828.22	6199.89	12420.9	6311.05	0.792019	0.508139	0.634394
Josd1.707	Josd1	TTAGCCAACACTTTCAAAGTGT	3341.34	2755.42	686.83	5356.86	1571.96	0.249538	0.293579	0.270664
Josd1.2106	Josd1	TCTTTCACCACTGTCTTGCTAG	5860.99	7453.16	1584	5813.92	391.629	0.212633	0.0675208	0.119821
Josd1.1343	Josd1	TTGAGAGGCAACTTGAGTGGAC	3160.59	4782.99	3799.19	2245.7	7.18442	0.794357	0.00364287	0.0537934
Josd2.819	Josd2	TTATTGAGGCAGCAGTGGTTGG	5259.3	3909.53	2823.58	5629.51	6079.3	0.722302	1.07988	0.883178
Josd2.542	Josd2	TATAGTAGATGCCATCTACCTG	19256.9	19408.6	17979.2	16034.4	11213.7	0.926354	0.699374	0.804902
Josd2.540	Josd2	TAGTAGATGCCATCTACCTGTC	11814.2	14857.7	7633.45	17890.9	14747.5	0.513802	0.82431	0.650794
Josd2.245	Josd2	TAAAGAGCTGCTCTTGAAGGAC	4410.04	6579.68	4071.45	6430.5	4178.65	0.61885	0.649872	0.634171
Josd2.342	Josd2	TTGACATCATAGTTGCCGGTGC	4702.42	9308.88	484.687	6243.83	7327.96	0.052169	1.1736	0.247439
Josd2.541	Josd2	ATAGTAGATGCCATCTACCTGT	5917.45	7888.57	2.06132	7505.27	6050.7	0.000388021	0.806219	0.017687
Kcmf1.522	Kcmf1	TACAAATCAAAGTCTACCCTTG	7669.78	9921.32	6167.02	6043.58	26392.2	0.621631	4.36642	1.64751
Kcmf1.371	Kcmf1	TTAAACATGCATCACAGCTGAC	7202.29	6682.01	4531.35	7894.44	9072.37	0.67819	1.14919	0.882819
Kcmf1.631	Kcmf1	TTCAGAAGTAACATGTTCTTGA	10011.2	11003.4	5164.54	9120.81	11898.2	0.469409	1.30448	0.782518
Kcmf1.2182	Kcmf1	TTTACTGGTGTGTCTTCTGGTG	14773.9	14780.4	8899.81	12975.3	6841.03	0.602163	0.527273	0.563475
Kcmf1.2181	Kcmf1	TTACTGGTGTGTCTTCTGGTGA	8175.84	7088.52	284.61	5713.24	13716.1	0.0402862	2.40052	0.310979
Kcmf1.784	Kcmf1	TACATGTCGAACACCACTCGAT	1146.94	1374.44	0	2395.03	23.3534	0.000727038	0.010164	0.00271839
Kdm2a.1904	Kdm2a	TTTAACTCCATATCCATGCTAA	3399.82	6188.9	4316.95	3260.5	10678.4	0.69758	3.27439	1.51134
Kdm2a.6865	Kdm2a	TTAAACATAGTGACTTTAGGAG	11696.9	8478.72	5898.75	5631.78	6514.03	0.695749	1.15663	0.897063
Kdm2a.740	Kdm2a	TTGTTCTTGAGTTCTTGTCCAA	8964.46	6792.16	2258.46	7447.57	8756.11	0.332609	1.17568	0.625333
Kdm2a.1411	Kdm2a	TTAGACAGTACTTTTGCACTTT	3801.24	2873.45	445.498	5717.76	5402.08	0.155333	0.944799	0.383091
Kdm2a.3216	Kdm2a	TAGAGTGACAGTGAGGTACGAT	3124.23	2120.67	1726.34	2817.02	7.18442	0.814142	0.00290432	0.0486264
Kdm2a.1840	Kdm2a	TTATGCAGTATACATAGCGCTC	3029.39	5071.49	82.5041	6088.84	123.958	0.0164621	0.0205191	0.018379
Kdm2b.2861	Kdm2b	TATGCTGACATAGTACAGGTTA	5425.65	4696.42	20031.2	5898.77	13164.9	4.26451	2.23159	3.0849
Kdm2b.296	Kdm2b	TAAACTTGCCTTCTTCCTCTTC	7953.49	7214.48	12270.1	9571.08	11159.8	1.70066	1.16597	1.40816
Kdm2b.1046	Kdm2b	TTTTCTTCTCTTCTGGGCCTTC	4635.24	11116.2	15242	7560.69	3460.08	1.37112	0.457712	0.792199
Kdm2b.1102	Kdm2b	TAGCTCTTTGCTCAGCTCCTTG	4366.01	6190.2	9784.74	5637.43	2098.29	1.58059	0.372319	0.767126
Kdm2b.2851	Kdm2b	TAGTACAGGTTAACTCTCCTAC	6948.43	6514.18	5259.44	3353.28	1986.92	0.807413	0.592654	0.691749
Kdm2b.3148	Kdm2b	TTATTCTACCTGATTCTTGGTA	20069.7	16600.7	28196.8	12451.5	3386.41	1.69849	0.272027	0.679732
Klhl12.2468	Klhl12	TAACATGTCCTTTCCAGCCTTC	7796.8	8044.65	15227.7	8556.27	7203.9	1.89279	0.841963	1.2624
Klhl12.1189	Klhl12	ATAGTCTAGACATTCCACCGAA	2484.52	1649.84	1881.03	2858.88	2885.17	1.14004	1.00919	1.07262
Klhl12.367	Klhl12	TTGAATGTCAACATACGGCTTC	4956.01	6245.26	2147.1	5455.29	10516.6	0.343901	1.9276	0.81419
Klhl12.451	Klhl12	TTCTTGAACATTCTCCACTGTC	15861.3	18602.1	11311	13828.3	7243.46	0.608069	0.523849	0.56439
Klhl12.2442	Klhl12	TTACACTTCAGTGATCTTCTGG	12208.1	8731.87	4498.42	6313.97	1514.43	0.515228	0.239974	0.351627
Klhl12.2497	Klhl12	TTTTACATTAGAAAGACTGTGA	2875.03	1563.28	45.3764	2464.04	528.189	0.0296471	0.214677	0.0797782
Klhl13.1980	Klhl13	TTTCTCTGGATCATACTTCTGC	11472.2	11322	11570.9	8552.87	18365.7	1.02198	2.14718	1.48134
Klhl13.2331	Klhl13	TTAAACATCAGCTTCTATGGGA	8985.44	12321.4	19136.1	2861.15	3792.36	1.55304	1.32535	1.43469
Klhl13.1215	Klhl13	TTCTTTACTGACGACAAGCTGC	5758.67	4859.05	7660.34	9764.54	8862.08	1.57639	0.907587	1.19612
Klhl13.1350	Klhl13	TTTTGTGTCATAATTACTCTGC	7703.03	10325.3	7643.85	6613.77	11853.3	0.740327	1.79209	1.15184
Klhl13.2338	Klhl13	TTTCATGTTAAACATCAGCTTC	4804.87	10135.1	17471.8	8921.69	5658.93	1.72381	0.63433	1.04569
Klhl13.1212	Klhl13	TTTACTGACGACAAGCTGCTGT	3419.56	2590.15	1375.74	5710.97	3154.69	0.531322	0.55247	0.541793
Klhl20.2056	Klhl20	TTCTATTGTTTTCTCCAGCTGT	10015.5	8510.18	10013.6	5884.06	8096.78	1.17664	1.37599	1.27242
Klhl20.3089	Klhl20	TTTATAGACTTAATAGTCCTTC	12526.5	15889.9	15984.8	10266.8	10083.7	1.00597	0.982165	0.993998
Klhl20.3076	Klhl20	TAGTCCTTCCTAATTTTCCTGT	6353.01	4818.38	13385.9	10150.3	3129.45	2.77773	0.308379	0.925523
Klhl20.2812	Klhl20	TTACATATCAGATATACTGTAA	13735.4	14518.1	8033.53	9617.46	10651.5	0.553379	1.1075	0.782859
Klhl20.3085	Klhl20	TAGACTTAATAGTCCTTCCTAA	11966.3	8445.93	5587.39	6761.98	2376.77	0.661588	0.351586	0.482291
Klhl20.4004	Klhl20	TTTTATGGTAAATACTACCTTT	6554.98	12444.7	2617.36	5051.4	3271.49	0.210383	0.647709	0.369144
Klhl36.359	Klhl36	ATGGAGTTGAAGTAGTCGCTGC	4040.7	4422.33	7658.22	4150.86	4945.79	1.73155	1.19146	1.43634
Klhl36.1946	Klhl36	TTCTTCTTTTCCTCCAGCCTTG	7186.88	7783.66	16059	13385.9	7670.91	2.06304	0.573089	1.08734
Klhl36.2105	Klhl36	TTAATTATTATTTACTGTGGTA	12848.6	11421.7	14014.9	19205.5	16283.5	1.22702	0.847865	1.01998
Klhl36.591	Klhl36	TAGGTAGAGATAGTTGTCCTCG	16170.1	18165.4	8858.51	20835.8	12762.4	0.487688	0.612545	0.546563
Klhl36.1097	Klhl36	TTGGTGTCTAGGTAGCAGGTGT	3411	2853.78	1782.04	5523.17	592.841	0.62458	0.107499	0.259117
Klhl36.1532	Klhl36	TAACACAGCAGGTTCTTGCGGT	1643.24	3415.1	0	2719.73	12.5763	0.000292731	0.00498995	0.0012086
Klhl9.2485	Klhl9	TTACTAAACAATATCAAGCCAA	2976.52	2070.84	16139.3	1286.33	6436.87	7.79031	5.00096	6.24172
Klhl9.1751	Klhl9	TTGGGTTGTAACATTCTACTGT	1926.53	2302.96	1190.07	4076.19	8867.51	0.516968	2.17515	1.06042
Klhl9.3721	Klhl9	TTCAGTTGAACAATTTTCCCAG	5892.08	4760.66	4589.08	12554.4	10407.1	0.963966	0.828972	0.893924
Klhl9.1570	Klhl9	TTTTGTATCATAATTACTCTGG	13436.2	17921.4	9982.78	13082.7	18692.6	0.557056	1.42876	0.892133
Klhl9.2110	Klhl9	TGCAACTCCAACATCACTCTGA	1838.34	3572.47	4849.04	3607.82	1593.5	1.35723	0.441834	0.774385
Klhl9.1432	Klhl9	TTTACTGACAACTAGCTGTTGT	4631.61	4253.13	893.099	3008.22	820.973	0.210172	0.273152	0.239602
Lmo7.3035	Lmo7	TTGACAACTTCAACATCTCCGT	5205.08	3892.49	5591.5	4165.57	6147.61	1.43637	1.4757	1.4559
Lmo7.2902	Lmo7	TTCTCTGGTAACTTCTAGGGAG	4897.69	6125.9	5249.14	2514.95	3734.92	0.8569	1.48489	1.12801
Lmo7.5951	Lmo7	TTGCTTAGCATCAACAGTCCTT	3128.66	4232.19	22343.4	5341.03	323.369	5.27838	0.0607203	0.566132
Lmo7.3642	Lmo7	TAAACTTGAAGACTTGTCTGAG	6448.98	6692.49	4248.83	7195.28	37.7314	0.63492	0.00538214	0.0584571
Lmo7.3459	Lmo7	AAGAATTTCATCATCTACCTGC	4955.01	6360.71	833.238	5730.2	134.735	0.131134	0.0236835	0.055729
Lmo7.4943	Lmo7	TTTGATGTAGACAACAGCTGAG	6503.28	6827.55	373.309	8966.95	362.897	0.0548153	0.0405775	0.0471621
Lnx1.1703	Lnx1	TTAAGTTCCTTGAGCATCCTGG	9069.49	7763.97	23644.9	11181	8332.14	3.0452	0.74523	1.50645
Lnx1.278	Lnx1	TTGATCTTCTTGAAAGACCGGC	3451.58	2048.54	1462.32	5646.49	6898.47	0.713974	1.22169	0.933945
Lnx1.1474	Lnx1	TACAGTTACATAAGTACTGTGG	12887.1	7842.68	20934.8	11040.7	3267.83	2.66913	0.296045	0.888922
Lnx1.731	Lnx1	TTGAGGATTACATGGAAGCTGT	4080.16	3723.32	1497.38	3685.89	5141.55	0.402322	1.39482	0.749112
Lnx1.1104	Lnx1	TTTCCAGACACTTACAACCTTC	4452	3951.54	944.669	6676	7785.95	0.239256	1.16624	0.528232
Lnx1.1331	Lnx1	TTGAGTACCACTGAGGAGGGTG	3222.34	3045.28	8943.07	4463.11	46.705	2.93606	0.0106863	0.177132
Lnx2.2888	Lnx2	TTGAACAGAGTCTTCGTGCTTC	9029.67	10372.5	30189.2	11493.2	13249	2.91033	1.15276	1.83164
Lnx2.1598	Lnx2	TACAGTGATGTGCTTCTCCTGG	9991.44	10263.7	12496.9	9119.68	15061.8	1.21757	1.6515	1.41803
Lnx2.2895	Lnx2	TTTCCTTTTGAACAGAGTCTTC	4740.76	11803.3	6008.12	11243.2	3612.69	0.509061	0.321383	0.40448
Lnx2.4446	Lnx2	TAACATATTCTATGTAACCCAA	3347.96	3280.03	187.689	3339.7	4514.59	0.0575092	1.35169	0.278809
Lnx2.2359	Lnx2	TATTGCTGTCCTGTGTCGCTGC	1923.24	1067.55	222.759	731.972	32.3412	0.209405	0.0454877	0.0975978
Lnx2.3548	Lnx2	TTAACTTGGAAGAACCAGCGAC	1161.18	1007.23	12.3737	1780.72	55.6929	0.0132646	0.0318192	0.0205443
Lonrf1.1533	Lonrf1	TTCGTTAATAAGCACGTCCTGT	7902.62	5760.01	23805.8	9514.52	3090	4.13241	0.324838	1.1586
Lonrf1.2801	Lonrf1	TTAACACACATTCAGTGCGTGT	6690.52	9290.58	10465.2	6664.68	4983.5	1.12642	0.747785	0.917779
Lonrf1.2802	Lonrf1	TTTAACACACATTCAGTGCGTG	18527.2	28029	19478.6	27684.9	30546	0.694956	1.10334	0.875657
Lonrf1.3622	Lonrf1	TTATACACTACATAATTCCTTA	16860.4	8849.88	17246.9	7381.95	2675	1.94873	0.362457	0.840434
Lonrf1.1065	Lonrf1	TTTCCTGAAGTAGACCTCGGGC	2773.54	3001.99	3215.52	3837.48	16.1639	1.0711	0.00447154	0.0692061
Lonrf1.2163	Lonrf1	TTTTAGAACTCTGAACCGCTTC	3627.04	5836.09	18.5618	7391	4291.77	0.0033513	0.580732	0.0441158
Lonrf3.3277	Lonrf3	TTGAATATGTCTTTCAACCTTA	10910.8	10588.9	11232.6	9793.95	15805.6	1.06079	1.61375	1.30837
Lonrf3.2663	Lonrf3	TTTGACTTCTTCACACTTCTGC	8029.39	8447.26	10091.9	9977.23	7820.11	1.19468	0.783818	0.967682
Lonrf3.7072	Lonrf3	TTGCTAGATATTTTAGTCCTGA	9853.52	8490.52	3184.51	5872.75	12582.6	0.37514	2.14235	0.896483
Lonrf3.2132	Lonrf3	TTCAGCACAATCATCTCCCTGA	5144.53	7053.15	1194.2	4714.26	5050.01	0.169433	1.0712	0.426025
Lonrf3.2726	Lonrf3	TTAGCTATGAACAACAACTCAC	4744.08	7185.6	2349.25	6297	3275.01	0.327033	0.520166	0.412446
Lonrf3.3093	Lonrf3	TAGTCCACTAGAATAGACCTGA	1890.24	163.936	0	1090.61	143.721	0.00606294	0.132576	0.0283514
Lrrc29.810	Lrrc29	TAGGGAAGTAAGACCAGGCTGC	2822.08	4650.53	2219.33	2646.19	5488.27	0.477333	2.07362	0.994891
Lrrc29.626	Lrrc29	TTGATGAACTTCAGCAAGTTGT	3886.23	2832.81	1039.5	5021.99	9043.64	0.367174	1.80065	0.813112
Lrrc29.1781	Lrrc29	TTTTAGTCTAAGTAGGTGGCTG	9042.93	14192.8	4766.47	15363.5	17314.5	0.335883	1.12698	0.615251
Lrrc29.1780	Lrrc29	TTTAGTCTAAGTAGGTGGCTGG	12533.2	11509.6	5692.61	14613.4	10466.3	0.49464	0.716233	0.595212
Lrrc29.1312	Lrrc29	TTGTATCCAGAGTTTGCTCTGT	5442.32	5979.06	940.546	3794.49	3402.54	0.157448	0.896733	0.37575
Lrrc29.237	Lrrc29	TAAGTGGTAAGCAACAGACTGC	4956.02	11866.3	1969.75	8127.49	5208	0.166065	0.640833	0.326221
Lrrc41.2615	Lrrc41	ATAGAGACCCGTAACCTCCTGG	1796.45	1007.21	870.414	1793.17	1862.96	0.864317	1.0389	0.947595
Lrrc41.947	Lrrc41	TACAACTTAGAGTCTGTTCCAC	8519.13	8081.35	6536.23	4603.39	804.825	0.808827	0.175012	0.376238
Lrrc41.857	Lrrc41	TTGACTTCACTCTTCCGCCGGG	1433.69	727.88	51.5661	2201.57	2461.16	0.0721191	1.11786	0.283934
Lrrc41.167	Lrrc41	TTGAGCAGAGGTAAGATGCTTT	2316.91	4725.27	4628.36	3598.77	12.5746	0.979494	0.00377097	0.0607753
Lrrc41.2701	Lrrc41	TATACTTCTCTAAAGCCTGGGT	5087.02	3830.83	2.06132	3169.99	8928.55	0.000798918	2.81601	0.0474317
Lrrc41.1581	Lrrc41	AACACGAATAGACAGGACCCGC	1322.2	1603.93	0	2293.21	567.695	0.000623081	0.247883	0.0124278
Lrsam1.384	Lrsam1	TTCTGTAGAACTTTGCACGTTG	15122.5	13667	28312.4	13740	10159.2	2.07151	0.739405	1.23761
Lrsam1.385	Lrsam1	TTTCTGTAGAACTTTGCACGTT	9997.93	8157.43	13328.1	14519.5	7794.99	1.63378	0.536894	0.936572
Lrsam1.3630	Lrsam1	TTGATTACATGTACTGGCCTGG	9623.2	8191.58	6800.15	11209.2	5989.55	0.83016	0.534381	0.66605
Lrsam1.624	Lrsam1	TTGTCTTTTACATTGAGCGTCT	3047.01	5577.7	2712.19	3682.49	2091.1	0.486348	0.567967	0.525575
Lrsam1.1537	Lrsam1	TTTGTTCTGATCCATCTGCTGC	8464.96	13209.2	4094.09	16100	4494.86	0.309995	0.279228	0.29421
Lrsam1.616	Lrsam1	TACATTGAGCGTCTGGAGCTGC	1957.55	1845.25	4.12512	760.256	217.365	0.00277596	0.286848	0.0282184
Mafk.1924	Mafk	ATATATAATATCTTCTCTCTTT	2979.78	2624.27	3306.23	4366.95	2281.55	1.25977	0.522568	0.811365
Mafk.1999	Mafk	AAGATCTACAGTATCAAACTGG	5218.36	6190.2	4096.17	5976.84	3691.8	0.661774	0.617749	0.639383
Mafk.624	Mafk	TTGACGATGGTGATGACACTGG	5769.77	8457.76	1631.47	9081.22	485.043	0.192992	0.0535159	0.101627
Mafk.1657	Mafk	TTGCAACTTACAGTCTGCCTGG	4014.22	3701.01	4403.48	5243.73	23.3567	1.18975	0.00464403	0.0743321
Mafk.1481	Mafk	TTTTGCAGCAACACACGTCTCA	2383.16	5689.2	783.751	2649.58	7.1861	0.137913	0.00308841	0.0206381
Mafk.1923	Mafk	TATATAATATCTTCTCTCTTTA	4813.72	6337.1	0	6070.74	2012.09	0.000157776	0.331551	0.00723262
Malt1.4976	Malt1	TTAAGTTACACAACAGTTGTTC	10303.4	8935.07	9291.75	9929.71	30508.2	1.03991	3.07221	1.78741
Malt1.568	Malt1	TTACAGTGATCTTTAATCCTGG	8232.21	8455.11	5218.19	4054.7	8308.72	0.617209	2.0489	1.12454
Malt1.4787	Malt1	TTCAACTGTAACTTATCTGTTT	10336.5	6048.57	6187.62	10020.2	10148.3	1.02298	1.01278	1.01787
Malt1.923	Malt1	TGTAACAACAACATGCTGCCTG	4647.16	2581	1930.55	6750.66	3167.31	0.748084	0.469263	0.592493
Malt1.2129	Malt1	TTTGATACTAAGTAGCTGCCAG	6943.35	7801.98	3776.54	5862.57	1413.83	0.484115	0.241291	0.341779
Malt1.2177	Malt1	TTTTGTAGTGAGCTGAGTCTAG	4132.16	6247.92	402.21	8826.66	450.92	0.0645248	0.0511936	0.057474
Man1b1.925	Man1b1	TTCTCTGATACCCATTTCCTGG	6265.22	4501.01	27256.6	12350.8	14738.5	6.05453	1.19331	2.68793
Man1b1.539	Man1b1	TCTCTCCTTAGCATCATCCTGC	6471.25	7795.45	5436.86	8618.49	20981.2	0.697479	2.43428	1.30302
Man1b1.413	Man1b1	TTGTTCAGCACTTTCCTTCTGA	2851.77	4200.7	7307.47	6681.65	6418.87	1.73941	0.960677	1.29268
Man1b1.955	Man1b1	TTGACATCAACATTCTTCTGAA	5787.09	6982.35	6750.7	5572.95	465.29	0.966829	0.0836553	0.284395
Man1b1.3265	Man1b1	TTCTTTGTAAACACCTTTGGTG	11567.9	19302.4	11176.8	18312.9	2430.66	0.57906	0.132777	0.277283
Man1b1.2041	Man1b1	TCTGTGTTGAACACACAGCTGT	2238.7	2540.32	354.749	1406.25	26.9477	0.139986	0.0198598	0.0527266
Map1lc3a.995	Map1lc3a	TTTCTGCAGAGGAAATGACCAC	2983.07	4872.12	5622.47	3438.12	8754.39	1.15398	2.54582	1.71401
Map1lc3a.344	Map1lc3a	ATGATCTTGACCAACTCGCTCA	4596.41	3628.86	15485.4	8246.29	4281.07	4.26639	0.519209	1.48834
Map1lc3a.530	Map1lc3a	TTCTCCTGTTCATAGATGTCAG	9287.79	8056.46	8771.91	6015.3	10187.9	1.08879	1.69354	1.35791
Map1lc3a.584	Map1lc3a	TAGTTTAGGAGCCAGGACCTCC	1833.93	2045.9	2031.59	2761.58	2658.82	0.993011	0.9628	0.977789
Map1lc3a.591	Map1lc3a	AATAGCTTAGTTTAGGAGCCAG	4636.21	6320.01	3632.19	6602.46	968.296	0.574779	0.146786	0.290464
Map1lc3a.522	Map1lc3a	TTCATAGATGTCAGCGATGGGT	2975.26	7648.53	2908.18	3958.54	35.9347	0.380308	0.00932802	0.0595611
Map1lc3b.1189	Map1lc3b	TACAGAGACAGTTACACACCAA	9467.22	5537.08	6610.44	9076.69	23963.5	1.19381	2.63993	1.77527
Map1lc3b.376	Map1lc3b	TAAACCATGTACAGGAAGCCGT	1472.19	2284.59	2031.61	443.481	768.923	0.889315	1.73218	1.24115
Map1lc3b.1676	Map1lc3b	TTATTAGTGCATCAGAGTGTAC	7908.22	10977.1	11989.5	10007.8	12715.5	1.09223	1.27054	1.17801
Map1lc3b.149	Map1lc3b	TATCGCTCTATAATCACTGGGA	18427.5	5129.19	6604.2	7729.27	5703.89	1.28752	0.737994	0.974771
Map1lc3b.1178	Map1lc3b	TTACACACCAACAAAGAGCTGT	4418.75	2587.54	3182.47	7872.95	2669.57	1.22983	0.339165	0.645844
Map1lc3b.968	Map1lc3b	TATGGTAACATCTAGACAGCAG	13282.2	9920.02	2233.69	12979.8	7751.88	0.225248	0.597258	0.366785
Map3k1.5923	Map3k1	TAGCTTATTTAGTTTATCCTGA	16860.7	10494.5	5612.18	5071.77	9873.62	0.534819	1.94659	1.02033
Map3k1.3463	Map3k1	TTGATTATGATTGACGTCGTCT	11369.7	19346.9	11183	7807.33	7491.34	0.578044	0.959532	0.74475
Map3k1.3022	Map3k1	TTGTAGAGAGAACTTGCGCTGT	3535.52	5215.75	2046.05	10081.3	5355.25	0.3924	0.531252	0.456578
Map3k1.4488	Map3k1	TGAACAATTAACTACCACGTGG	7701.93	11563.3	4519.02	7737.19	1947.39	0.390859	0.251789	0.31371
Map3k1.5265	Map3k1	TAATGAACTACTTCACACCTAT	4006.45	1329.83	251.626	3698.33	1747.96	0.189826	0.472778	0.299576
Map3k1.3453	Map3k1	TTGACGTCGTCTTTGTAGGTGT	3841.02	1707.55	160.877	7755.29	630.582	0.0947455	0.0814283	0.0878349
Mapk15.316	Mapk15	TGGGATTACATCAAGCAGGCGG	790.687	55.0835	1602.55	2211.76	2091.1	28.5923	0.945474	5.19935
Mapk15.266	Mapk15	TGAGAAGCATAATCTCACGGAA	2851.91	6741.05	5649.41	3765.08	4487.58	0.838085	1.19184	0.999433
Mapk15.455	Mapk15	TAAACTTGGTGGCTCTCAGGAG	2631.2	2061.63	2475.09	3713.04	113.185	1.20045	0.0307442	0.192112
Mapk15.267	Mapk15	TTGAGAAGCATAATCTCACGGA	2534.1	3340.35	224.802	477.424	14.373	0.0675782	0.0321327	0.046599
Mapk15.120	Mapk15	TTGATCAGGTATCTCTGGGCTA	4181.97	3917.41	12.3803	2405.22	1426.44	0.00341474	0.593232	0.0450082
March1.3326	March1	TATATCAGAATAATCACTGTGT	12712.9	7501.68	7429.21	6099.02	7786.01	0.990341	1.27656	1.12438
March1.3224	March1	TTACTTTAAAACAATGTGCTAT	7627.88	7218.41	6344.36	8827.79	9077.71	0.878931	1.02831	0.95069
March1.2639	March1	TTGACCTTAACATTTCTCTTGC	13282	11661.7	5814.33	11579.2	20207	0.498626	1.74505	0.932807
March1.3152	March1	TTTAGTACTGGTATCCACCTTG	16131.7	10220.3	7348.79	6997.3	6451.22	0.719063	0.92197	0.81422
March1.2023	March1	TTAAAAACCTTAACACACCTGA	1733.69	4406.57	3828.07	8601.52	5051.7	0.868748	0.587352	0.714325
March1.3125	March1	TTAGTTGTAGCCAACCACCTTC	4402.34	6327.91	2136.82	2712.93	10.7787	0.337787	0.00434009	0.0382887
March11.915	March11	TAGGATTACAGCGATCATCTGA	5132.38	2406.57	22743.5	3585.19	2197.11	9.4471	0.612936	2.40634
March11.1434	March11	TTCATTGCAATTACATTCCGAA	7353.28	4861.65	967.338	7321.99	18922.4	0.199138	2.5841	0.717351
March11.1189	March11	TACTTGTGGAAGACTCTCCTCG	7060.3	7024.29	18111.1	3270.69	235.329	2.57812	0.0722348	0.431544
March11.819	March11	TCTATAACAGCACAGCTCGCAG	4085.8	8584.94	2798.84	6528.92	1325.82	0.326096	0.20319	0.257409
March11.1382	March11	TACATCTGTCACACAGACGTCA	4705.69	6072.15	3196.88	4352.24	28.7469	0.52656	0.00683328	0.0599844
March11.1094	March11	TTAAACACTCTGTAAACGGCAG	1314.43	1809.83	0	1873.49	10123.2	0.000552233	5.40104	0.0546135
March2.275	March2	TTGTGCTACATATTGAGGTGGC	8682.26	7117.41	16624	9177.38	10134	2.33549	1.10423	1.6059
March2.1548	March2	TAGTCTATTTATATTATTCCAG	15690.6	16145.6	26235.4	19992.9	10992.7	1.62488	0.549853	0.945223
March2.3071	March2	TTCTTTTATCATATTCACCTAC	10525.2	14465.7	4582.86	9205.66	11131	0.316856	1.20913	0.618966
March2.2983	March2	TTGTCTTTGTTTTATGACCTAC	10967.2	11252.5	6567.18	15076.1	5739.77	0.583655	0.380759	0.471415
March2.3283	March2	TATATCATGTATTTTGCGCTTG	12554.1	7496.42	932.302	13999.1	8854.85	0.124483	0.632556	0.280611
March2.2451	March2	ATGTATAACAGAAACCTCCCTC	3158.54	2121.99	490.897	2738.96	8.98199	0.231701	0.00364312	0.0290536
March4.3780	March4	TTCCTTGAGATACACAGGCCAG	3285.14	5054.45	2910.25	1949.29	4965.51	0.575864	2.54655	1.21098
March4.3258	March4	TTTGAGTTCATGTTACAGCTAG	9297.4	15922.7	11209.8	7344.62	13793.5	0.704032	1.87792	1.14983
March4.1021	March4	TTCTTCTCAATTCTCTAGGCTG	7545.11	9985.61	5201.65	8928.49	12819.9	0.520963	1.4358	0.864868
March4.1962	March4	TTGACTGAACCATCACAACGGC	2050.14	8975.77	2351.32	1203.74	186.837	0.262045	0.155915	0.20213
March4.3196	March4	TGGCATACCAACAACTCCCTTC	2110.77	2671.47	16900.6	2992.37	12.5746	6.32432	0.00453489	0.169352
March4.2116	March4	TTGAACCTTCTCGATGACCGTC	3682.26	4338.39	13194.1	2996.9	17.9682	3.04077	0.00632714	0.138706
March5.536	March5	AACACTATTAAGTACTCGGCGT	4675.75	3580.33	15250.3	5598.97	7105.2	4.25856	1.26897	2.32465
March5.634	March5	TAGATCCAACCATTATTCCTGC	9843.36	7513.48	12177.2	11236.4	9631.14	1.62063	0.857151	1.17861
March5.428	March5	TTAGTAGATCCTCTGCACCTGC	5755.6	2755.43	979.741	7740.58	9138.66	0.355801	1.18059	0.648118
March5.387	March5	TGTTCTATCATCTTCATCGGTG	9562.32	16059.1	6319.6	16191.6	9278.89	0.39356	0.573093	0.474917
March5.474	March5	TTGCTTTTCATCTACCCAGCGC	2233.14	1348.2	1402.52	2284.16	269.48	1.04026	0.118364	0.350897
March5.593	March5	TTTGAGATCAGTCTATCTGCAA	3378.9	2819.68	70.1304	4362.42	4810.93	0.0252175	1.10279	0.166762
March6.4111	March6	TAAACTTTAAACATGAAGCTTG	4833.54	6406.57	5509.01	4790.07	4699.67	0.859922	0.981131	0.918529
March6.3951	March6	TTTACTGTAAACACCATGCCTT	5489.8	6123.31	1161.21	4123.71	2894.17	0.189771	0.701908	0.364968
March6.6099	March6	TTTACTGTAATAGAAAACCGAC	3534.48	4234.77	2079.05	4586.43	741.962	0.491068	0.161956	0.282013
March6.5107	March6	TTTGTTAATAATGAACAACTAT	1462.26	924.607	309.383	786.277	50.301	0.335329	0.0651626	0.147821
March6.4930	March6	TAAATTTCCTGTAAAGACCGGC	2622.47	3003.32	2440	4371.47	8.98199	0.812496	0.00228292	0.0430681
March6.5824	March6	TAAGCTGAAACAAAACATCTGA	2012.58	430.168	59.8064	2313.58	19.7607	0.141027	0.00896955	0.0355661
March7.1055	March7	AATCTTGACTAGATCTTCGTGA	7142.73	6523.28	7002.3	3655.34	11846.1	1.07342	3.24016	1.86496
March7.1989	March7	TTAAGTTGCAACTTCTCTTTAC	6942.95	3804.6	1897.61	6148.8	4791.29	0.4989	0.77926	0.623516
March7.1025	March7	TAGATGACATGCTAGAAGCTAT	1698.24	1165.91	3293.9	1526.17	125.749	2.82362	0.0829959	0.484096
March7.650	March7	TTGTGAAATCACCACTTCGGTG	11949.6	18566.7	5282.14	23520.4	8373.38	0.284534	0.356032	0.318282
March7.2561	March7	TTAGATATTTCAAACAAGGGTA	7178.45	5855.76	3912.64	11276	450.931	0.668227	0.0400754	0.163644
March7.2496	March7	TTATAAACATGAGATTCGCTGG	8281.79	7744.32	255.739	16342.1	12985.1	0.0331477	0.794593	0.162293
March8.2657	March8	TTGTAAGTTGACTATTGCCTGG	13837	17893.9	22774.5	22363.1	15748	1.27274	0.704212	0.946719
March8.513	March8	TTATCTTTGGTCTTGCTTCTGT	10938.3	12893.2	6400.02	18021	23399.2	0.496426	1.29842	0.802852
March8.4272	March8	TTAACAATCAACTTGAAACGTT	1644.16	1996.07	713.616	2138.22	3661.27	0.357832	1.71197	0.782686
March8.2695	March8	TTGGAGAGTAGTACACTTCTGC	5386.08	9238.07	216.579	9638.96	3860.67	0.0235498	0.400589	0.0971278
March8.3656	March8	TAGATCTGCTTGGTCTAGCTAC	5227.22	7935.75	2712.24	5106.84	48.5118	0.341858	0.00969329	0.057565
March8.3451	March8	TTTACTAGATCAGAGAACCTTC	2260.67	1816.4	0	2322.63	12.5763	0.000550238	0.00584271	0.00179301
Mdm2.468	Mdm2	TTGAACAATACACAATGTGCTG	11377.3	14870.9	24923.6	14819.3	21001.2	1.67595	1.41712	1.54111
Mdm2.2153	Mdm2	TAACTTAAATATACAATCCTTC	9667.13	9976.47	13115.8	8242.9	7126.68	1.31464	0.864601	1.06613
Mdm2.2843	Mdm2	TTGTTCTTGTCTCTGAAGCTTT	3476.11	3377.07	3663.04	6033.4	3251.64	1.08465	0.539016	0.764621
Mdm2.1143	Mdm2	TACACTTCCAATAGTCAGCTAA	3874.06	3920.05	2190.43	2138.22	1739.03	0.558888	0.813396	0.674238
Mdm2.386	Mdm2	TTTCATAGTGTAAGTGTCGTTT	8456.25	10491.9	26223.1	7717.96	429.347	2.49923	0.0557519	0.373279
Mdm2.2706	Mdm2	TTAATCTACATGGATAGACGAG	6990.43	9112.18	1280.84	6918.11	1336.62	0.140657	0.193322	0.164901
Mdm4.2923	Mdm4	TTATATTTTGCATTGGTGCTTT	10078.4	16221.7	14905.8	20288.2	18349.4	0.918883	0.904443	0.911635
Mdm4.3347	Mdm4	TAGAACAACTATTAACAACTGG	7429.64	3197.4	2951.44	5445.11	2464.79	0.923101	0.452761	0.646486
Mdm4.1226	Mdm4	TAATATTAGATGTAGATAGGGA	11399.5	9541.02	6934.23	8236.11	4424.8	0.72681	0.5373	0.624912
Mdm4.1125	Mdm4	TTAAACTTCTTGCATTCCGTAC	9385.96	8988.9	9648.52	17409	1929.41	1.07337	0.11088	0.344986
Mdm4.3308	Mdm4	TTATGTTTGACAAAGAATGTGG	7394.14	6474.79	1893.41	9641.22	508.396	0.292536	0.0528297	0.124317
Mdm4.1078	Mdm4	TTCCACGTCAGTATCATCGCTC	4861.05	4748.86	4213.74	12199.2	89.8191	0.88734	0.00744408	0.0812738
Med8.1670	Med8	TTTATTAAACAAAGAAACCCTT	999.141	291.151	2322.44	300.935	1586.33	7.95286	5.25718	6.46604
Med8.1669	Med8	TTATTAAACAAAGAAACCCTTT	1392.76	1552.8	2516.28	969.553	3125.93	1.62008	3.22181	2.28464
Med8.385	Med8	TTCAACTTCAGGGTCAGGCTTG	5036.45	6232.15	9159.78	6381.85	8818.95	1.46969	1.38182	1.42508
Med8.934	Med8	TTTAATCCTCACAACAACCCTA	3641.6	3142.31	4028.21	4254.95	3495.97	1.28183	0.821668	1.02628
Med8.933	Med8	TTAATCCTCACAACAACCCTAC	2868.32	2490.52	4461.27	2225.33	580.258	1.79098	0.261083	0.68381
Med8.1339	Med8	TCTTAAGAGCTCTTCCACCTGC	3878.76	5016.43	179.444	7038.02	6997.31	0.0359635	0.994217	0.189091
Mex3c.2112	Mex3c	TTCTTCTTGATTCTGGAGGTGA	5782.04	8459.07	5422.31	6847.96	9618.32	0.641048	1.40449	0.948867
Mex3c.2425	Mex3c	TATAAGTGTACTAACAACTTTA	10288.9	7849.21	7014.57	7656.87	6321.89	0.89368	0.825673	0.859004
Mex3c.2535	Mex3c	TAACAATTCCTATACAAGCTAT	4686.7	4466.91	21604.8	8101.48	429.362	4.83578	0.0531149	0.506806
Mex3c.1621	Mex3c	TTAGACATCATTCTTGCTCGGC	12608.2	17185.7	16164.1	18569.7	2773.82	0.940558	0.149419	0.374883
Mex3c.1504	Mex3c	TTGAGCTCTATGTAGTTTCCGG	6152.41	7210.54	40339	8697.68	41.3215	5.59382	0.00486528	0.164971
Mex3c.2419	Mex3c	TGTACTAACAACTTTAGCCTAA	3930.24	9011.19	3947.64	6407.87	44.905	0.438144	0.00716272	0.0560206
Mgrn1.2428	Mgrn1	TTGACCACTGCTAAGGACTGTG	4286.49	4011.83	9031.88	5160.01	10985.7	2.251	2.12879	2.18904
Mgrn1.897	Mgrn1	TTGTTCTTGTTCTCGATGCCGT	7311.69	16672.8	9219.44	8020.02	8878.3	0.55299	1.107	0.782408
Mgrn1.421	Mgrn1	TTCTTTGTACCTCACAAGCCGG	2573.91	5408.55	5964.85	4766.3	2500.67	1.10284	0.524756	0.760737
Mgrn1.2206	Mgrn1	TCCTTCATCAACTGTAACCTGG	4659.4	7289.21	3192.86	7954.39	10310	0.438102	1.2961	0.753542
Mgrn1.2040	Mgrn1	TTTACAAATATATTGACCGTAA	11637.7	15322.1	6102.96	14390.6	8001.63	0.398351	0.556064	0.470647
Mgrn1.3091	Mgrn1	TATACAGTAAAAATGAACCCAA	3541.15	1780.99	78.3699	1759.22	129.356	0.0445401	0.0740563	0.0574324
Mib1.3713	Mib1	TTTAGCTAACAAAACACTCTGT	1656.42	3155.43	1544.84	1876.88	9934.51	0.489743	5.2908	1.6097
Mib1.2134	Mib1	TTCAACATCAACATTTTGCTTC	8061.41	8112.82	6391.83	5376.1	13294.1	0.787894	2.47253	1.39574
Mib1.3711	Mib1	TAGCTAACAAAACACTCTGTGT	5789.77	6331.85	2654.47	7832.22	18419.5	0.419317	2.35159	0.993006
Mib1.3712	Mib1	TTAGCTAACAAAACACTCTGTG	11893.6	21924.1	16488	13867.9	7428.44	0.75206	0.535691	0.634722
Mib1.3487	Mib1	ATTGGTGTTGTCTTTGTCCTTC	10430.1	9916.14	5911.23	8109.4	3124.09	0.596163	0.385319	0.479284
Mib1.2037	Mib1	TTTACATCCACATCTGGTCTTT	6694.96	9980.37	6352.65	5367.04	1421.03	0.636551	0.264906	0.410641
Mib2.3302	Mib2	ATACACTTCTTCATCCTTCGAG	6399.5	6957.39	11595.5	5288.98	6941.59	1.66655	1.3124	1.47892
Mib2.1181	Mib2	TTGTTGTGCATGTAGCACTGTG	6333.41	9142.28	9184.48	5158.88	7279.45	1.00461	1.41097	1.19058
Mib2.1485	Mib2	AACACATCTGAGATCCACCTTG	3428.56	3564.63	3333.16	4239.11	168.881	0.935082	0.0400653	0.193557
Mib2.3329	Mib2	TTCTTGCTGATGACCACCTGGC	3442.88	5719.38	1080.77	6319.62	217.373	0.189108	0.0345493	0.0808304
Mib2.1178	Mib2	TTGTGCATGTAGCACTGTGTGC	2557.35	2237.39	2159.45	3601.03	19.7607	0.965181	0.00576361	0.074585
Mib2.1151	Mib2	TCATAGTCAAAGCAGACGCGGC	1214.18	2312.13	0	3102.11	711.421	0.000432314	0.229583	0.00996252
Mid1.2858	Mid1	AATGTCTCCACTCACATCGGAG	2108.46	3804.61	4972.75	2664.29	10726.9	1.30695	4.02503	2.29358
Mid1.904	Mid1	TTGCCTTCTTTAATCTTTGTTC	9952.8	11964.6	10952.1	13304.5	24155.7	0.915377	1.81554	1.28915
Mid1.881	Mid1	AATAATTTGTCTTCGTTGCTGA	3184.82	5669.56	6156.69	6368.27	7038.65	1.0859	1.10525	1.09554
Mid1.950	Mid1	TTTACAGTTTGCAATCTGCTGA	7835.23	9051.88	9900.04	11237.5	11416.9	1.09369	1.01596	1.05411
Mid1.949	Mid1	TTACAGTTTGCAATCTGCTGAG	9013.87	10860.4	18127.6	10307.6	3294.73	1.66909	0.319707	0.730493
Mid1.1038	Mid1	TTGCTGTCTGTAGAAAACGGGC	2185.73	4426.24	21848.3	4802.51	222.774	4.9352	0.0465855	0.479488
Mid2.2998	Mid2	TACAACTCTATTCTTAAGCCTA	7485.71	7990.86	12210.2	6803.83	9271.73	1.52795	1.36267	1.44294
Mid2.725	Mid2	TTGATTTTCTAGTTCACTGTTG	10898.8	19507	11164.4	12853.1	13134.2	0.572349	1.02187	0.764766
Mid2.5229	Mid2	TTGTAGTCTCAAAACAAGCTTA	2185.68	1295.74	5740	5627.25	510.225	4.42724	0.090832	0.634142
Mid2.3	Mid2	TTAGTGAAAATAATCCTGCTGA	9213.15	8077.42	1722.17	10518	10071	0.213306	0.95751	0.451932
Mid2.4776	Mid2	TCTACCTTCAAGAACAACGTTC	2109.71	1390.16	365.054	2283.03	1438.96	0.263128	0.630446	0.407293
Mid2.4873	Mid2	TAGCATTTCAGAGTCAAGCTTT	2923.55	5954.12	41.2546	3501.47	5179.29	0.0070955	1.47904	0.102443
Mkrn1.1147	Mkrn1	TTTCTGAATGAGTTTCTGCTTC	6151.4	5947.55	16376.4	6597.94	20011.1	2.75318	3.03263	2.88953
Mkrn1.2339	Mkrn1	TTAACAACTACTGACATACTGC	7058.97	3137.07	5133.7	6371.67	11707.8	1.63626	1.83734	1.73389
Mkrn1.1764	Mkrn1	TACACTAACTGTCTGACAGTTA	8941.33	10360.7	19602.3	11994.4	13739.5	1.8919	1.14548	1.47212
Mkrn1.1033	Mkrn1	TTGTTTAGCACTTCTCCACTTG	17578.2	30363.4	48628.4	27071.7	26647.4	1.60153	0.984328	1.25556
Mkrn1.2724	Mkrn1	TTAGCAACTTAACTTTTGCTTG	14057.1	20714.9	22023.8	20884.4	19554.8	1.06318	0.936335	0.997746
Mkrn1.2716	Mkrn1	TTAACTTTTGCTTGCCTCGTGG	9415.33	11413.8	9438.17	13376.9	4940.33	0.826925	0.369365	0.552664
Mkrn3.2439	Mkrn3	TTGGACTTTAACACTGGGCTTT	3500.12	2250.52	13068.2	2616.77	4670.92	5.80464	1.78469	3.21862
Mkrn3.686	Mkrn3	TTGCATTGTCAATCTCGGCTTC	6056.56	3715.41	5527.59	10890.2	10038.7	1.48761	0.921821	1.17103
Mkrn3.2071	Mkrn3	TTAAAGACTTTTGTCACCTTGT	8243.57	5750.82	13744.8	9135.52	4473.2	2.38982	0.489706	1.08181
Mkrn3.2000	Mkrn3	TAGAAGTGATTGAATCCTGTTG	13749.7	12688.6	28727	9978.36	1034.76	2.2639	0.103791	0.484739
Mkrn3.1505	Mkrn3	TTGATGATCCACCACCATCTGG	4471.95	5081.99	299.066	8819.88	4633.18	0.0590334	0.525365	0.176108
Mkrn3.64	Mkrn3	TAACACTGTCCAAAAACCCGAA	634.093	983.612	123.745	1554.45	7.1861	0.126694	0.00526285	0.0258219
Mll3.2166	Mll3	TTTTCTGTCACTTCCATTCTGT	5966.13	10962.7	11575	6644.32	7437.37	1.05585	1.11934	1.08713
Mll3.9796	Mll3	TTCTTCGAGATACTTCTGCTGC	9096.79	9925.28	14237.6	12540.8	9309.32	1.43443	0.742341	1.03191
Mll3.10325	Mll3	TTGCACTTGACACTGTCCCTGG	3073.51	2860.35	2602.97	3375.9	3808.54	0.910051	1.12812	1.01324
Mll3.10672	Mll3	TTGTTGGACATTCTGCTGCTGT	5442.26	5308.91	5616.31	4967.68	3276.81	1.05789	0.659694	0.835396
Mll3.5488	Mll3	TTCAATTTTAGCTTGTTGCTTA	6552.72	8978.39	3671.31	13062.4	15823.5	0.408971	1.21136	0.703854
Mll3.8654	Mll3	TAACACTGGACTTTCTCTGTGG	9770.74	14131.2	1773.77	10165	11274.8	0.125583	1.10917	0.37322
Mnat1.605	Mnat1	TCCTTTTGTATGAACAGCCGTC	5572.43	8072.17	20676.9	6687.31	3242.69	2.56131	0.484979	1.11453
Mnat1.1722	Mnat1	TAGCTCACATCTTTGAATCTGC	6805.24	5489.87	5069.69	5003.88	5872.75	0.923476	1.1736	1.04105
Mnat1.143	Mnat1	TACTTGGTGGTCTTACACCTGG	4454.19	5209.21	5593.66	5456.42	1871.94	1.07379	0.343192	0.607055
Mnat1.1456	Mnat1	TAGACTTGGATAATAGCACTGA	6992.73	3172.47	746.641	5320.66	6833.81	0.235591	1.28434	0.550071
Mnat1.379	Mnat1	TTAAACTAGGAAAATCTTCTTC	3102.14	4567.86	1080.81	1597.44	2008.46	0.236779	1.25714	0.545585
Mnat1.507	Mnat1	TTTCTGAATGACATCTTTGTTT	10791.6	9032.17	3361.9	13882.6	1934.87	0.372284	0.139436	0.227837
Mpi.1718	Mpi	TTAATTACTTTGACGGAGCTAG	7961.95	8545.6	1831.54	9868.62	19944.8	0.214418	2.02093	0.658274
Mpi.1091	Mpi	TTGTATTCAGTGACAGAGCTAG	7340.23	12507.6	3112.36	9253.18	5217.1	0.248898	0.563865	0.374626
Mpi.1088	Mpi	TATTCAGTGACAGAGCTAGGGA	3834.36	3537.05	222.743	2596.41	5702.06	0.0632389	2.19567	0.372628
Mpi.695	Mpi	TTTCCGTCAAATACTTGCTGGG	2295.92	2289.85	369.179	3838.61	341.313	0.16159	0.0891531	0.120026
Mpi.953	Mpi	TAGTTGAGCATTTCACACAGGG	1965.23	1760.03	119.631	1803.35	181.442	0.0685003	0.101112	0.083224
Mpnd.1406	Mpnd	TTGAGTTTGTCCAGGTAGGTAT	3474.87	3106.88	7115.71	6705.41	8157.92	2.28989	1.21658	1.66909
Mpnd.1655	Mpnd	TCTCTTTCTATATAGCCACTGT	8268.74	12368.6	15040.1	10028.1	15891.8	1.21597	1.58466	1.38813
Mpnd.476	Mpnd	TTGTATTTGTCCAGCTTCTGGC	12098.6	15213.2	17830.6	19091.3	20190.7	1.17204	1.05759	1.11334
Mpnd.800	Mpnd	TTGAATGGCTGGAACTTGTTGA	4982.31	9981.71	1600.55	5481.32	9532.08	0.160432	1.73888	0.528178
Mpnd.1650	Mpnd	TTCTATATAGCCACTGTCCCAT	4938.31	3822.99	4845.04	7164.73	1212.6	1.26727	0.169362	0.463279
Mpnd.516	Mpnd	TACAGGCATATGTAGCTGGTGC	7645.72	4540.36	144.382	10034.9	19923.1	0.0320128	1.98528	0.2521
Mrpl49.464	Mrpl49	TTGCTCATCAAAGTAGCCCTTG	4124.52	6417.1	1567.56	3285.39	11186.6	0.244397	3.40424	0.912132
Mrpl49.1245	Mrpl49	TTTTGCTGTACTGTCTTCTGTT	13475.1	17720.8	9572.22	21132.2	25862.3	0.540195	1.22383	0.813084
Mrpl49.1339	Mrpl49	TTGATTACAGGTCACAGGGTGA	4027.33	7269.51	4426.17	8287.01	6636.22	0.608922	0.800822	0.698311
Mrpl49.724	Mrpl49	TTGATAGCTTGATTGTTGCTAT	7695.23	7934.45	4562.33	8765.57	1859.35	0.575056	0.21221	0.349332
Mrpl49.1661	Mrpl49	TTAAATTGTATATACAGCTCAA	8128.65	10027.5	748.715	8916.04	12767.7	0.0747582	1.43195	0.327185
Mrpl49.1302	Mrpl49	TAGTACAGCACTCAGAACCTAA	995.797	394.768	14.4383	1163.01	0	0.0390086	0.000859099	0.00578898
Mtap.1987	Mtap	TTGCTTACAATCAACAGCTTAT	5688.21	9677.41	20497.5	5479.05	7336.79	2.11796	1.339	1.68403
Mtap.1622	Mtap	TTGATTCACATACACAGCGCAG	4133.34	10296.5	6055.64	2918.84	10092.7	0.588169	3.45693	1.42592
Mtap.743	Mtap	TTGCATAGCAAATTCCAGCCTC	3044.8	3965.91	2718.43	4824	6307.39	0.685527	1.30744	0.946723
Mtap.277	Mtap	AAGAAGTACACAATCAACGTTC	4293.06	8152.2	4979.04	4986.92	6088.34	0.610808	1.22082	0.863531
Mtap.992	Mtap	TAGAAGTAGAACGTCTTCTTGT	6763.33	8302.99	11533.7	3887.26	1277.31	1.38906	0.328761	0.675773
Mtap.1082	Mtap	TTGAGTCGCTAACAGTGTCTTT	3312.86	2225.6	2.06298	6292.47	4072.68	0.00137563	0.647287	0.0298401
Mtbp.542	Mtbp	TTGCTTGAAGAACATCTTCGAT	3297.51	3585.6	2644.12	2167.64	3095.39	0.737501	1.4278	1.02616
Mtbp.1153	Mtbp	TAACTCAAACTCGATATCCGAC	5174.31	3569.86	1821.2	7170.39	12209	0.510298	1.7026	0.932111
Mtbp.538	Mtbp	TTGAAGAACATCTTCGATTTTA	2458.11	3356.08	1421.08	4062.62	3790.59	0.423606	0.933058	0.628688
Mtbp.1267	Mtbp	TACATTGCTAACAGTACACGGC	12374.3	11686.7	5152.26	8706.74	6206.91	0.440914	0.712918	0.560656
Mtbp.824	Mtbp	TCTCACAGTAACTTCCTGCTAT	3840	2584.91	7187.92	2588.49	12.573	2.78003	0.00524155	0.120713
Mtbp.827	Mtbp	TTATCTCACAGTAACTTCCTGC	11023.4	8916.79	12.3737	7466.8	3169.01	0.00149967	0.424491	0.0252308
Mtor.8463	Mtor	TTGCTTATAACTCACAACCTGC	3090.02	2497.07	2025.4	5471.13	316.192	0.811184	0.0579651	0.216842
Mtor.7848	Mtor	TTTAACAAGTCCAACTGTCTGT	3923.66	1470.16	1101.4	4955.24	66.4691	0.749339	0.013613	0.100999
Mtor.8297	Mtor	TTCTGAACAAATGTCCTCCTGG	2936.69	2579.69	2161.5	3183.57	32.3303	0.837955	0.0104662	0.0936493
Mtor.1205	Mtor	TTCTCTTCCATCAAGTCTCTGC	3211.36	2103.61	1518.01	1710.57	1.7959	0.721753	0.00163352	0.0343366
Mtor.6869	Mtor	TTCTTCTCTCTGTAGTCCCGGA	2989.78	598.041	4.12346	1851.99	3.59263	0.00855278	0.0024785	0.00460413
Mul1.3004	Mul1	TAAAGCAGAAGGAAGCAGCTGC	2513.24	4790.84	2697.86	1517.12	11449.1	0.56322	7.5423	2.06106
Mul1.3260	Mul1	TCTTAGTGTGTACAGCACCTGC	7358.95	9101.69	13253.7	7170.39	10446.6	1.45613	1.45685	1.45649
Mul1.3609	Mul1	TAATCTAGAGATGACTTTGTGT	10271.3	7150.19	11193.5	9149.09	889.278	1.5654	0.0972971	0.390268
Mul1.1121	Mul1	TTATACAAGGGTATCACCCTGG	6537.26	3849.2	76.3152	5697.39	2586.97	0.0200808	0.454158	0.095498
Mul1.3517	Mul1	TCAGTCTCCATGAAGGTCCTGG	1892.26	4847.22	4071.5	6438.41	34.1354	0.84	0.00545631	0.0677001
Mul1.1320	Mul1	TACACATGGATCTAGCTCCCAA	2665.4	2508.85	365.092	1124.54	28.7419	0.145862	0.0264244	0.0620832
Mycbp2.2740	Mycbp2	TTTGTCTTGCTTCTTGACCGTC	5520.67	7522.67	8827.54	9347.08	25274.9	1.17344	2.70386	1.78124
Mycbp2.7236	Mycbp2	TTTCTTTCCTTGATCTTGCTGC	5618.77	8245.29	20107.8	5301.43	2037.2	2.43852	0.38439	0.968166
Mycbp2.15179	Mycbp2	TTTATTGACATGTACATTCCAA	9090.26	10506.3	3242.32	5576.34	9278.93	0.308674	1.66386	0.716653
Mycbp2.1617	Mycbp2	TAACAGTACAGTACCATCCTGT	8373.8	5672.17	4275.69	8075.45	4670.86	0.753845	0.578454	0.660352
Mycbp2.14261	Mycbp2	TTGTATTCTAGAAAGTCTGTTC	3531.23	4646.58	1623.24	3436.99	3592.97	0.34948	1.04537	0.60443
Mycbp2.13389	Mycbp2	TTCTTCTTCTTTGAAGACCTGT	3774.83	3982.97	2089.31	6019.82	21.5608	0.52468	0.00374713	0.0443401
Mylip.106	Mylip	TAATCAACCTCGATGATCCCTA	3671.22	2553.46	3609.49	1108.71	5969.8	1.4134	5.38051	2.75769
Mylip.745	Mylip	TTAAACAGGAGCACGATGCTGT	2421.63	1634.1	1553.07	3673.44	3709.8	0.950447	1.0099	0.979721
Mylip.466	Mylip	TTATGCTTCGCAACGATGCTGT	1880.3	1579.03	2970.04	3088.54	5.38853	1.88037	0.00206779	0.0623555
Mylip.935	Mylip	TCTCTTGATGTCGAAGACGTAT	2375.36	4382.98	2493.58	3201.67	16.1656	0.569021	0.00535977	0.0552252
Mylip.702	Mylip	TCAAGTAGACATTCTTTCCTGA	8371.35	12581	439.306	5916.87	278.463	0.0349948	0.0472235	0.0406519
Mylip.524	Mylip	TGACACAATCTGCAGAACCTGG	1374.03	177.053	0	2983.32	10.7787	0.00561631	0.00394687	0.00470816
Mysm1.879	Mysm1	TTTCTGAGCTTGAACATGCTTC	6577.19	15092.6	10104.4	8906.99	7338.56	0.669519	0.82393	0.742723
Mysm1.6574	Mysm1	TTTGATAACATATAACACCGGA	3316.04	4191.5	5653.39	4168.96	1291.63	1.34869	0.309986	0.646587
Mysm1.568	Mysm1	TTAACCTGAAGATCACTGCTGC	5491.78	4006.57	2963.88	3157.55	359.284	0.739819	0.114066	0.290497
Mysm1.6396	Mysm1	TTTAGTTTCATTTAGAACCTTT	4062.7	4755.44	2448.19	4290.02	686.269	0.51492	0.160164	0.287179
Mysm1.475	Mysm1	TTCACTTGTAAAACTGTGCGAC	5712.54	8383.01	14984.3	3496.95	14.3655	1.78737	0.00439272	0.0886083
Mysm1.6573	Mysm1	TTGATAACATATAACACCGGAA	962.766	4647.89	0	342.795	102.401	0.000215105	0.300764	0.00804338
N4bp1.1594	N4bp1	TTAACTTTGCAATTTGAGGTAC	6879.2	7560.69	16011.5	5130.6	2534.84	2.11758	0.494163	1.02295
N4bp1.1258	N4bp1	TTGTATTCCATTTCTTCTGTAG	21171.3	15319.4	5502.84	13651.8	21626.3	0.359249	1.58409	0.754376
N4bp1.902	N4bp1	TTCATCTCTAGCACTACTCGGT	3026.02	2262.31	80.4337	735.368	1180.29	0.03598	1.60421	0.240249
N4bp1.5624	N4bp1	TAAAGCACTGAGTCCATCCCTC	2991.85	3253.78	268.138	3765.07	452.712	0.0826901	0.120474	0.0998097
N4bp1.1241	N4bp1	TGTAGTGTCTTTTCCATCGGGG	1462.35	3059.68	195.935	2698.23	411.391	0.0643434	0.152781	0.0991486
Nae1.1075	Nae1	TTATGTATTTGTTTGAATCTGC	18977.8	15685.3	42358.4	12304.4	16179.2	2.70041	1.31489	1.88434
Nae1.229	Nae1	TTGTAAATGATCCAATACCTGG	7581.68	12487.9	8052.13	8385.45	11359.3	0.644822	1.3546	0.934598
Nae1.739	Nae1	TTTCATTATACCACTGTGCTAA	5406.85	5290.51	4455.18	10027	5730.86	0.842137	0.571585	0.693796
Nae1.1497	Nae1	TTCATGGACATAATCGTCTTTC	8155.3	4672.83	4071.43	5457.55	1406.63	0.871327	0.257877	0.47402
Nae1.1101	Nae1	TTTCTCTCGGTAAACATTCTGC	7173.67	16171.9	2171.89	8425.04	8200.88	0.134354	0.973397	0.361635
Nae1.1280	Nae1	TTGTTGACTGTATCCAAGCCAT	2443.78	6826.29	63.9349	3730	445.52	0.00951107	0.119678	0.0337382
Nbr1.3833	Nbr1	TAAACTAACCTTTCTGTGGGTT	3273.04	5543.65	3479.48	2838.51	6445.85	0.627718	2.2704	1.19381
Nbr1.1993	Nbr1	TTCTTCTGTTTCTTCGACCGAA	4181.71	3047.87	5106.89	6441.81	1501.88	1.67534	0.233264	0.625137
Nbr1.3874	Nbr1	TAGAACTCTTGACAGAGCCTTC	3748.57	5097.73	249.57	4148.59	8723.63	0.0491435	2.10253	0.321443
Nbr1.3683	Nbr1	TATTTGCACATGCTTGTCCTTC	3556.47	4503.6	214.509	6336.59	3939.77	0.047842	0.621809	0.172478
Nbr1.648	Nbr1	TAGCTTGTAAACCAATCTGGGG	2373.37	2385.59	649.72	1272.75	104.191	0.272657	0.0825839	0.150057
Nedd4.1526	Nedd4	TTTCGATCTTGGATCATCCTGC	8860.98	9251.18	13736.5	14536.5	8960.84	1.48478	0.616464	0.95672
Nedd4.315	Nedd4	TATCTGTAACATCACTTCCGGG	6366.31	4022.34	5568.95	6372.8	3197.79	1.38441	0.501865	0.833539
Nedd4.3371	Nedd4	TTAAGTGACTAAAAACACGTGT	3188.27	2529.83	3743.54	674.275	244.319	1.47957	0.363287	0.733151
Nedd4.314	Nedd4	ATCTGTAACATCACTTCCGGGG	4047.14	6738.37	6181.5	5783.37	1659.93	0.917371	0.287142	0.51324
Nedd4.4710	Nedd4	TAGGTGAACATGCTTACTGGGA	6389.55	6010.52	20.6289	6261.93	9806.99	0.00359791	1.56604	0.0750631
Nedd4.1778	Nedd4	TTTGTTTGGAATGTCAGTCTGC	6903.58	9778.41	18.5568	7113.82	8330.28	0.0019998	1.17097	0.0483912
Nedd4l.4967	Nedd4l	TTTGTTTGTAAATCTATTGGGT	8117.67	8620.36	25641.5	13044.3	25120.5	2.9743	1.92571	2.39325
Nedd4l.1782	Nedd4l	TTTACAGACATGATCCTCCGAT	6491.02	11225	11339.9	6651.11	13590.4	1.01023	2.04317	1.43669
Nedd4l.2653	Nedd4l	TTGCTCTATTGTAAACAGCTGA	2634.72	5371.8	884.825	2457.26	3925.32	0.164872	1.5972	0.51316
Nedd4l.6060	Nedd4l	TAGAGAACCAGCTAGAAGCTGC	1987.26	3833.47	1278.79	1449.24	52.1003	0.333759	0.0366149	0.110547
Nedd4l.5087	Nedd4l	TTAGTCACAATGACTTGCCTTT	5328.98	6157.43	3064.94	7960.06	30.5361	0.497844	0.00396129	0.0444084
Nedd4l.7129	Nedd4l	TTGAATTCCAGATTACTCCTAA	478.575	103.607	10.3132	452.533	7.1861	0.108149	0.0180496	0.044182
Nedd8.529	Nedd8	ATGACTGCAAACTAAAACCCAA	609.869	1211.83	7548.86	1360.99	2628.24	6.22502	1.93044	3.46655
Nedd8.576	Nedd8	TATTTTATTGATAACCAAGGAT	7754.79	4581	10696.3	4258.34	20674.1	2.33463	4.85407	3.36637
Nedd8.86	Nedd8	TTAATTAGCATCTTCTTCCCAG	12326.7	7184.27	25608.3	10219.3	15593.7	3.56414	1.52585	2.33203
Nedd8.82	Nedd8	TTAGCATCTTCTTCCCAGGTTG	8879.74	6806.59	17931.7	11552	13637.2	2.63422	1.18048	1.76342
Nedd8.129	Nedd8	TTCGATGTCTATCTCAATCTCC	9263.41	10111.5	8555.44	4385.05	2842.03	0.846122	0.648199	0.740578
Nedd8.122	Nedd8	TCTATCTCAATCTCCTTCCCAG	8599.53	6839.39	4207.6	9043.88	3228.25	0.615257	0.357025	0.468681
Neurl2.664	Neurl2	TAGAGCTGATCTAAGAGGTGGC	4304.06	1362.63	5863.76	5602.37	803.015	4.30083	0.143488	0.785568
Neurl2.1003	Neurl2	TCATTCGTTCATTCGTACTTGC	12490.2	12773.9	6165.02	19492.9	22064.5	0.482667	1.13192	0.739148
Neurl2.992	Neurl2	TTCGTACTTGCAGAAGTCCTTC	4669.3	4061.68	936.414	4443.87	10211.2	0.230738	2.29752	0.728097
Neurl2.1004	Neurl2	TTCATTCGTTCATTCGTACTTG	18949	18006.6	7051.77	19629.8	19562.1	0.391655	0.996552	0.624744
Neurl2.985	Neurl2	TTGCAGAAGTCCTTCAGTCCTT	3183.77	4208.54	569.248	2807.97	3989.97	0.135466	1.4208	0.438713
Neurl2.836	Neurl2	AAACACATCTACCACAGCGTAG	1702.76	2049.85	9166.04	2729.91	82.6447	4.46988	0.0306289	0.370011
Neurl3.2556	Neurl3	TTAGTTAGGATTTTACTGCTGT	8187.25	8676.76	7233.32	7837.88	6866.21	0.833662	0.876045	0.854591
Neurl3.1093	Neurl3	TTAAATTTGACAAATATGTTGG	15304.5	26174.6	12253.5	16179.2	11152.6	0.468164	0.689338	0.568088
Neurl3.2022	Neurl3	TTGTCTAGAAGCAGACCACTGA	3732.77	4813.13	2433.75	6020.96	3357.62	0.50575	0.557729	0.531104
Neurl3.2389	Neurl3	TACATCTTCATCTGAAGTCGGC	6476.77	5340.37	4281.82	3414.36	641.353	0.801821	0.188077	0.388335
Neurl3.1337	Neurl3	TAGTCAGCAAACTCTCAGCGTC	1858.09	3871.49	15660.7	874.519	1.79757	4.04436	0.00319533	0.11368
Neurl3.2137	Neurl3	TATCTCAACCAAATCAACTTAA	6139.15	1622.3	354.767	1963.99	21.5558	0.219163	0.0114788	0.050157
Nfx1.3906	Nfx1	TAAAGCAACCTAACCAGTCTAG	3149.57	3441.31	5756.52	1470.73	6686.47	1.67257	4.54394	2.75682
Nfx1.194	Nfx1	TAGAATCTAGTCTTCTTTGGGT	9229.32	9647.26	7115.79	7703.25	14621.8	0.737625	1.89801	1.18322
Nfx1.922	Nfx1	TCTTTCTCTAAGATTATCCTTT	5091.86	5360.05	6261.93	5096.66	4775.02	1.16823	0.936906	1.04619
Nfx1.4187	Nfx1	TTGAATATTTGAACAGTGGTTC	9326.42	10706.9	4809.94	9435.32	20472.9	0.449288	2.1697	0.987329
Nfx1.3112	Nfx1	TTTCTTGTTATTCTTGCCCTTA	13818.1	18152.2	11515.1	16953	14501.2	0.634381	0.855386	0.736641
Nfx1.1685	Nfx1	TTCCACACAACACATCTCGGGA	1904.42	2019.69	24.7474	2973.14	4931.48	0.0127419	1.65845	0.145368
Nhlrc1.1799	Nhlrc1	ATAAGCTATCTACTCTACCTTT	7247.52	5585.62	7835.57	11810	17303.6	1.40274	1.46513	1.43359
Nhlrc1.1490	Nhlrc1	TAATAGGAATTAACATCGCTGT	9222.72	10371.2	11836.9	12047.6	16518.8	1.14131	1.3711	1.25094
Nhlrc1.954	Nhlrc1	TTGAACACCTTCACCCTTGTGT	4610.86	4885.26	9739.42	6023.21	4096.01	1.99343	0.680091	1.16435
Nhlrc1.1711	Nhlrc1	TTTCTTGTCTTTGTGCACTTTA	13569.1	17992.2	15889.8	29346.8	17021.9	0.883154	0.580041	0.715727
Nhlrc1.1488	Nhlrc1	ATAGGAATTAACATCGCTGTGT	5926.09	6546.9	6694.98	6821.94	2874.41	1.02261	0.421432	0.656477
Nhlrc1.1389	Nhlrc1	TTAGTCTTTTAAAACTGCCTTA	3116.52	4376.41	3495.93	3443.77	817.436	0.798857	0.237588	0.435659
Nosip.779	Nosip	TTTCTCAACACACTCCAGGGTG	5703.69	5712.82	18853.6	6832.12	3627.1	3.29982	0.530959	1.32366
Nosip.2026	Nosip	TTAAATATTAGCAACAGACTTA	6610.2	8950.81	8231.58	5064.98	7681.77	0.919655	1.51654	1.18097
Nosip.1698	Nosip	TTATACAGCACAAAGTAGCCTC	4584.31	2057.72	2596.68	4848.89	2267.17	1.2618	0.467674	0.768186
Nosip.1452	Nosip	TAAGGAACTCAACACTTGCTTA	4569.99	3300.98	690.919	6797.05	12458.6	0.209546	1.83282	0.619727
Nosip.22	Nosip	TTTTAAACTCTACTCCTCCTAC	8548.78	6339.72	13154.8	16169	2980.33	2.07481	0.184374	0.618499
Nosip.1674	Nosip	TTTTGCAGCAGTTCTCTTCTGT	3724.13	7230.18	478.495	7422.67	5738.01	0.0663094	0.773069	0.226411
Nsfl1c.192	Nsfl1c	TCTATTATCACTAGGAGCTGTG	9792.9	6230.87	4601.52	5000.5	5698.52	0.738545	1.13956	0.917398
Nsfl1c.225	Nsfl1c	TTGGTCATGAATGAGGTCTCTG	3638.19	2700.33	1666.54	3801.28	880.314	0.617304	0.231786	0.378262
Nsfl1c.537	Nsfl1c	TAGCACTACATGAACATCCTGG	2881.67	1710.17	82.5091	1685.69	3921.75	0.0488023	2.32572	0.336898
Nsfl1c.335	Nsfl1c	TCGTTGGGACTTTTCTTCCGGG	909.799	2590.17	61.8735	3029.71	4203.82	0.0242645	1.3874	0.183479
Nsfl1c.531	Nsfl1c	TACATGAACATCCTGGCCTGAA	3397.84	1118.7	398.05	3327.25	141.914	0.356391	0.0429398	0.123707
Nsmce2.128	Nsmce2	TAGCTCGGTGATATCTAGCCGA	3682.17	1872.8	15205	1312.35	2450.45	8.11502	1.86657	3.89194
Nsmce2.181	Nsmce2	AACTTGTACTGGACCGTCCTGG	2949.86	7496.4	8800.87	5503.93	8969.88	1.17399	1.62961	1.38316
Nsmce2.202	Nsmce2	ATATGTAACGGGTAGAACCTGA	1279.17	790.822	816.757	1433.4	2498.89	1.03275	1.74282	1.3416
Nsmce2.529	Nsmce2	TTTCATTCTCTTTAAAGTCGGC	7238.66	7126.61	4898.54	9456.82	2292.35	0.687403	0.242482	0.408268
Nsmce2.190	Nsmce2	TAGAACCTGAACTTGTACTGGA	5602.21	6554.77	657.982	8647.91	3621.67	0.100519	0.418858	0.205191
Nsmce2.549	Nsmce2	TTGCTTGAACTGCACGAACTTT	2061.1	2250.52	14.4417	4412.2	4279.22	0.00685832	0.969867	0.0815577
Optn.1952	Optn	TTTACCTAGAAAAACACTGCAG	6459.95	5796.74	29766.4	5890.85	17356.1	5.13431	2.94595	3.88914
Optn.289	Optn	TTGCATCTCAAACAACAGGCGC	1906.73	19879.4	28300	4247.03	22856.9	1.42356	5.38082	2.76766
Optn.1495	Optn	TTCTTCATGAATCTTCTCTCTT	10080.3	6703.02	31241.1	10847.2	7275.81	4.6602	0.670784	1.76805
Optn.1087	Optn	TTGCTTTTCATTCAGCTCTGAT	3931.48	3943.62	10471.4	6429.37	3316.32	2.65485	0.515883	1.1703
Optn.1539	Optn	TTCTCTTTCAGCAAAATCGCGA	3552.16	2390.83	2607.08	3192.62	2727.09	1.09041	0.85423	0.965123
Otub1.819	Otub1	TTTGTAGAGGATATCGTAGTGT	10307.8	16885.3	25552.7	17275.5	59205.8	1.51328	3.42702	2.27729
Otub1.808	Otub1	TATCGTAGTGTCCAGGTCGGTA	6220.63	3328.54	30882.3	5208.66	1519.82	9.27554	0.291923	1.64552
Otub1.1643	Otub1	TTCACATTTATTGAGGGCCTGC	5642.87	5977.74	10547.9	10281.6	13387.4	1.7644	1.30205	1.5157
Otub1.818	Otub1	TTGTAGAGGATATCGTAGTGTC	8339.35	15773.2	2730.83	10455.8	18498.6	0.173183	1.76915	0.553523
Otub1.71	Otub1	TTAACACCTTCGGAGTCGCTAC	3773.6	3177.72	1996.51	3284.26	181.437	0.6284	0.0555321	0.186806
Otub1.123	Otub1	TTGCTGAATTCGGTCCTGCTGA	492.928	47.2149	0	14.7069	0	0.0207405	0.0636662	0.0363382
Otub2.544	Otub2	TTGAACACCTTCAGCAGGCTGG	1133.71	1277.39	2877.2	1592.92	6713.51	2.25143	4.21258	3.07967
Otub2.2119	Otub2	TTGGAAACTGCACACTACCCAG	2499.99	2295.11	5042.87	2858.88	6136.81	2.1967	2.14618	2.17129
Otub2.394	Otub2	TTGAGGATCTCTCTGCTCTTGC	9236.86	10662.4	27844.3	11087.1	4205.58	2.61131	0.379378	0.995326
Otub2.2615	Otub2	TTGACCAAGATCACACAGTTGA	3934.73	3706.24	1967.65	1443.58	982.643	0.531028	0.680919	0.601321
Otub2.400	Otub2	TTGAACTTGAGGATCTCTCTGC	8201.68	9719.39	831.189	7398.92	13247.3	0.0856127	1.79034	0.391504
Otub2.839	Otub2	TTTATAGAGCAGATAAACCGAA	2401.93	2582.29	2363.73	2412	5.38685	0.915396	0.00264685	0.0492231
Otud1.1810	Otud1	TATTCCAACAATAAACTAGTTA	9158.45	6545.6	6084.5	7754.16	12090.5	0.929567	1.55915	1.20388
Otud1.2216	Otud1	TATTAAGACAAAAGCTTCCTGC	4313.24	5602.67	7604.56	5094.39	3199.5	1.35725	0.628116	0.923314
Otud1.1076	Otud1	TATATTCACATTCAGCATCTGC	13349.3	10546.9	5490.5	15968.8	17108	0.520623	1.07134	0.746835
Otud1.2057	Otud1	TACAGAATTATCATTCTGCCGT	6187.72	5471.48	4098.22	12741.1	3427.7	0.749061	0.269085	0.448956
Otud1.1765	Otud1	TTCATAGAAAGCACTTCTCTGG	7881.79	8583.61	1117.88	10053	15275.5	0.130335	1.51944	0.445013
Otud1.2213	Otud1	TAAGACAAAAGCTTCCTGCTAA	2162.57	1451.81	10.3132	1189.03	4503.9	0.00778715	3.78553	0.171693
Otud3.883	Otud3	TAATGTTGTAATTTTCAGCTTC	13952.3	13331.2	7802.57	8746.34	12187.4	0.585316	1.39338	0.903089
Otud3.1433	Otud3	TCACACAACAAAACAGCTTGAA	4515.81	3407.23	404.26	2691.44	9131.47	0.118906	3.39189	0.635072
Otud3.542	Otud3	TTCAATTGATGGTTTCTTGCAA	6650.92	6634.8	45.3797	2752.54	11179.6	0.00698931	4.06046	0.168463
Otud3.1127	Otud3	TGCTTGTTTGTGACCTTTGGGA	1799.78	3388.86	173.266	3744.72	935.974	0.051408	0.250145	0.1134
Otud3.1377	Otud3	TGAGAGTTGTCTCATCCTCGGA	2538.72	1118.69	360.954	1075.9	0	0.323262	0.000928594	0.0173257
Otud4.4234	Otud4	TTAAACATCTACTGTATGCTAT	10491.8	3184.26	8862.65	10979.6	8305.18	2.78271	0.756442	1.45085
Otud4.1072	Otud4	TTTATCTCCAACTTCATACTGT	8413.19	9959.42	19016.6	7842.4	5287.04	1.90932	0.674203	1.13458
Otud4.4516	Otud4	TAAAGTGATAAACACAGCTTGT	8963.34	7723.36	6152.63	5071.76	5294.3	0.796653	1.04387	0.911921
Otud4.3322	Otud4	TTGATTATAAAACTGCTTGGAT	9339.44	7787.55	1307.64	6185	14844.4	0.168021	2.39983	0.634998
Otud4.4240	Otud4	TATTTCTTAAACATCTACTGTA	33678.4	26443.4	11298.5	27354.5	19691.3	0.427293	0.719866	0.554611
Otud4.570	Otud4	TATATTACAAAATCTTTCCTGT	8633.83	8674.14	1889.3	10907.2	862.309	0.217899	0.0791432	0.131321
Otud5.2381	Otud5	TTTCCTGTCATCATTGCTGGGA	4803.68	6205.9	11793.6	6593.41	6422.47	1.90024	0.974078	1.36051
Otud5.1929	Otud5	TTTCTTCATACTGTCTAGGTAT	9595.14	9723.31	4510.68	6320.76	8943.02	0.463959	1.4148	0.81019
Otud5.2409	Otud5	TACTAGAAGGAAAACTTGCCAC	4524.8	3773.13	5463.65	9279.2	4043.89	1.44792	0.435863	0.794415
Otud5.2306	Otud5	TGTCTGAATGTCTCTCTTCTGG	8143.13	11228.9	7474.64	9450.02	8305.13	0.66569	0.87886	0.764885
Otud5.1406	Otud5	TTGTCTTCCAGCATTTGCTGTT	5062.83	8932.5	1868.68	9264.49	3336.07	0.209288	0.360161	0.27455
Otud5.1878	Otud5	TAGGATCTCATCATCGTCCCAA	2358.98	2335.75	8.25025	1175.46	17.9632	0.00395859	0.0161189	0.007988
Otud6a.247	Otud6a	ATATTCTCGAGATTCATCTTTT	609.869	10.4926	3475.41	754.598	3709.76	302.492	4.91103	38.5428
Otud6a.232	Otud6a	ATCTTTTCGAGGTCGGCTGTAA	1449.02	476.069	1268.41	1631.38	1492.9	2.66085	0.915165	1.56049
Otud6a.766	Otud6a	TAGTGCAGATAGACCAGCGTGA	3126.49	1593.46	2093.47	2862.27	3819.39	1.31359	1.33428	1.32389
Otud6a.182	Otud6a	TCCAAATTTCTCCAGCTCCTGC	2484.53	3880.68	3958.03	3711.9	3158.24	1.01993	0.850882	0.931578
Otud6a.213	Otud6a	TAACCGAATCCACACTGCTGTC	2941.09	4603.32	4306.51	1086.08	867.698	0.935537	0.799113	0.864638
Otud6a.235	Otud6a	TTCATCTTTTCGAGGTCGGCTG	5612.21	8675.47	4560.22	6325.28	7568.58	0.525701	1.19653	0.793105
Otud6b.2814	Otud6b	TTACTTTAGAGTATCTTTGTTG	40331.8	42465.7	24661.6	34346.1	39345.1	0.580751	1.14554	0.815644
Otud6b.507	Otud6b	TTTTGTGCTTTTGAAATCCGAG	3501.14	6344.95	2943.24	6801.57	6591.34	0.463956	0.969095	0.670535
Otud6b.1144	Otud6b	TTTACAACAATCTAGCACTTGG	8637.16	12415.8	7262.14	8324.36	5835.09	0.584946	0.701002	0.64035
Otud6b.1095	Otud6b	TAACATTTTGTAAACTAGCTGC	6422.53	10282	8961.78	10764.6	2464.79	0.871608	0.229043	0.446806
Otud6b.2349	Otud6b	TGGTGCTAGAAACTGAACCTTG	1647.7	1820.33	2625.58	3525.23	59.283	1.44212	0.0170956	0.157016
Otud6b.2633	Otud6b	TTACAAAGCAGAATACACCCTT	4416.67	5807.26	4395.27	3886.13	19.759	0.756899	0.00534046	0.0635782
Otud7a.1874	Otud7a	TTTCTCCTTCTCTTTGTCCTTA	12427.3	9963.36	28139.2	15201.7	18780.6	2.82409	1.23541	1.86786
Otud7a.3406	Otud7a	TAGAGGAACAAAAATACTCTTG	5269	7311.51	10531.3	5181.51	7608.07	1.44031	1.46822	1.4542
Otud7a.3310	Otud7a	TTCCTATCCGTCTACTACCTGA	8591.78	11253.8	18001.8	12513.7	16260	1.59956	1.29935	1.44166
Otud7a.1481	Otud7a	TGAAAAGTGAGCTTGATCGTAG	5475.07	8308.2	3137.15	4296.81	11420.3	0.377672	2.65747	1.00182
Otud7a.342	Otud7a	TTAGGAGACTCCTTCTTCCTTC	9120.38	11413.9	7103.41	11739.8	11341.2	0.622383	0.966044	0.775403
Otud7a.3306	Otud7a	TATCCGTCTACTACCTGAGTGG	8926.13	7501.67	1128.2	4633.94	7491.32	0.150506	1.61649	0.493246
Otud7b.1998	Otud7b	TTCTTTTCTAATGTCTCCGTAC	18305	19731.2	38216.5	16571.8	26201.9	1.93681	1.58108	1.74993
Otud7b.7182	Otud7b	TAGTATTTTGTTAAACAGCTTA	8042.57	9825.66	10595.1	11735.3	23251.8	1.0783	1.98127	1.46165
Otud7b.3386	Otud7b	TACATTACTGCCTTGATCCTTC	14604.1	12848.6	7583.98	12002.3	13462.9	0.590291	1.12168	0.813706
Otud7b.4148	Otud7b	TAAAATAGAGTTCTCTAGCTAC	7673	5551.49	4617.94	7006.35	2136.05	0.831867	0.304973	0.503684
Otud7b.5101	Otud7b	TATACATTCAAGGACAGCCTGG	7586.12	7000.7	12670.1	11629	713.209	1.80972	0.061411	0.333372
Otud7b.2921	Otud7b	TTGAGCTTAACTTTCTTTGTTT	5762.92	5767.92	2.06132	8320.96	3422.3	0.000530657	0.411357	0.0147746
Pak6.2253	Pak6	TTGGAGAGAACACTGAGAGGGC	2476.77	2622.96	3675.43	1849.73	1315.05	1.4011	0.711099	0.998158
Pak6.3043	Pak6	TTAGGTAATAACATGAGACTTG	9101.39	9691.87	7746.89	12427.7	11440.1	0.79934	0.920535	0.8578
Pak6.2485	Pak6	TTAAAAATCTGCAGCAGCCTGT	2482.44	4723.98	5071.71	3168.86	1316.81	1.07359	0.415732	0.668077
Pak6.2423	Pak6	TTTCTTAGAAACATCCCTGTGC	8955.95	14327.9	1955.3	6835.52	13876	0.136528	2.02983	0.52643
Pak6.1452	Pak6	TTAAAGAGCAGCTCCCTGCGTT	2154.67	4017.08	1711.93	3745.85	2276.17	0.426305	0.607756	0.509008
Pak6.2745	Pak6	TCATGGTCTACACACAGGCTAT	1926.66	1300.97	78.3666	3081.75	341.334	0.0609586	0.111048	0.0822761
Pan2.852	Pan2	TTTGTCTGTCTCATGATGGTGA	6332.15	6112.83	7247.7	2333.94	3760.06	1.18562	1.61077	1.38195
Pan2.3983	Pan2	TTTGCAACAATTTTGCTGCTTT	5820.53	16544.4	19895.2	12867.8	10443.1	1.20252	0.811583	0.9879
Pan2.4403	Pan2	TTTATTTTATAAAACATGCTGT	5586.6	9150.18	9227.85	6111.46	3161.83	1.00849	0.517439	0.722378
Pan2.3036	Pan2	TTGATATTCAGATTGTATCTGG	23413	15665.6	8425.46	17696.3	16542.1	0.53786	0.934779	0.70907
Pan2.1725	Pan2	TATTTGATGGTTACCTTCCGGT	9435.4	11545	12426.8	16733.5	2170.15	1.07637	0.129741	0.373697
Pan2.2670	Pan2	TTCTTGGTCATCTTCATGCGGA	4194.99	5433.45	41.2479	6664.68	1252.18	0.00777409	0.188005	0.0382304
Park2.529	Park2	TTGCAGTAGATGAAAAAGCTGT	590.04	4580.99	109288	9253.18	32620.6	23.8518	3.52507	9.16947
Park2.3165	Park2	TCTTTATTGATTGACAGTCTGG	11924.4	19433.6	26243.8	20247.5	12636.5	1.35042	0.624124	0.918057
Park2.3182	Park2	TTCATTGACAGTCTGGGTCTTT	3158.27	6839.35	1975.9	9569.95	13321	0.289005	1.39192	0.63425
Park2.3163	Park2	TTTATTGATTGACAGTCTGGGT	10199.8	9857.1	2833.91	13943.7	10439.5	0.287572	0.748707	0.464012
Park2.290	Park2	TACTATGTGTACAATACTCTGT	3895.08	4940.34	276.36	5628.38	7209.3	0.0561305	1.28083	0.26813
Park2.160	Park2	TTGAGCTGCAAGATGCTGGTGT	1451.21	1804.62	0	3982.29	6239.25	0.000553825	1.56661	0.0294555
Parp11.1105	Parp11	TACAAATTCACATAGCTCCCGT	7271.74	4369.86	8805	7536.94	14352.2	2.01471	1.90413	1.95864
Parp11.3102	Parp11	TCAACTACAACAATCATTCCAT	15725.6	10918.1	25350.7	10421.8	11891	2.32178	1.14096	1.62759
Parp11.1422	Parp11	TAAGATGGCAACAGCATCGGTC	5008.87	5408.56	4011.55	6932.81	4584.65	0.741751	0.661346	0.700396
Parp11.2347	Parp11	TATGACTGGAGGAATGACCTTC	11119.5	14004	5721.5	11197.9	11812	0.408604	1.05483	0.656512
Parp11.347	Parp11	TTGAATGTTGGTATCCGGCTGA	5961.77	6859.07	843.593	3968.71	10556.4	0.123117	2.65947	0.572213
Pcgf2.1953	Pcgf2	TTGTGCTTCTAGATGCCTCTGT	3242.26	6156.09	4568.57	2065.81	5296.02	0.742165	2.5629	1.37916
Pcgf2.1966	Pcgf2	TTCTTTTATTTTCTTGTGCTTC	11837.4	21003.3	24362.7	23320.2	20932.7	1.15994	0.897628	1.02039
Pcgf2.1963	Pcgf2	TTTTATTTTCTTGTGCTTCTAG	8640.25	10449.9	21332.8	11026	5515.2	2.04134	0.500246	1.01053
Pcgf2.621	Pcgf2	TTCATAGAGGATCTCCACCTTG	10231.8	14006.6	16514.7	15185.9	12273.6	1.17905	0.808239	0.976194
Pcgf2.179	Pcgf2	TTGTTGGTCTCCAAGTAGCGTA	4150.88	5712.82	1617.05	5483.58	3425.92	0.283182	0.624828	0.420643
Pcgf2.426	Pcgf2	AAGACTGACAATCTCGTCGTCA	4876.43	7798.08	383.643	7467.93	14098.9	0.049319	1.88781	0.305131
Pcgf3.145	Pcgf3	TTTTCTGTGAATGACAGTCTGG	7364.43	7352.17	10690.1	12044.2	15054.7	1.45394	1.24993	1.34808
Pcgf3.688	Pcgf3	TTGAATTGTCGTCTGCTTTGGT	7414.02	15121.4	33254.1	15723.3	10353.1	2.19907	0.658481	1.20335
Pcgf3.773	Pcgf3	TTGCATTCCAGACAGATGCTTA	4334.11	11364	2241.97	8095.82	8628.55	0.197358	1.0658	0.458632
Pcgf3.1251	Pcgf3	TAATGTTTCACTTCTTCTCTGG	19993.4	20402.7	7647.88	23669.8	4784.06	0.374876	0.202151	0.275284
Pcgf3.3674	Pcgf3	TAGATCACAATTTAAACACTAA	4344.8	2398.71	6624.81	4742.55	62.8715	2.76109	0.0134649	0.192815
Pcgf3.144	Pcgf3	TTTCTGTGAATGACAGTCTGGA	4721.12	6293.82	286.697	5519.77	70.0601	0.0457038	0.0128714	0.0242543
Pcgf6.610	Pcgf6	TAATTTGTATACTATGTCTTGT	10793.1	12367.2	4585.05	8116.19	11396.9	0.370792	1.40417	0.721565
Pcgf6.1255	Pcgf6	TAGTGTAGCAAATACATTCTAT	7235.24	9366.59	21640.1	4563.8	783.279	2.31021	0.17181	0.630014
Pcgf6.1527	Pcgf6	TAGGACAGGAACTTGTAAGTGG	5733.32	2641.32	5267.77	5063.85	788.655	1.994	0.155909	0.557568
Pcgf6.601	Pcgf6	TACTATGTCTTGTAACTGCCGG	8437.16	10347.6	15227.7	13142.7	2680.41	1.47157	0.204008	0.547916
Pcgf6.1752	Pcgf6	TTCACCTGAAATTTGTTGCTAC	7269.5	12002.7	9916.68	15583	1762.33	0.826221	0.11315	0.305756
Pcgf6.1176	Pcgf6	TAACAGCGGAAAGTAGTCGTAG	4507.12	6271.5	1732.51	4939.4	16.1706	0.276367	0.00347555	0.0309924
Pdzrn3.658	Pdzrn3	TACTCGGTGAACTTCTTCTGGT	6759	6664.93	5152.24	6791.39	11454.5	0.773071	1.68652	1.14184
Pdzrn3.2752	Pdzrn3	TTCACTTTCCATTCCATCCTGG	7165.82	8520.74	9081.31	11488.7	7825.51	1.06578	0.681177	0.852048
Pdzrn3.4034	Pdzrn3	TTGTAACTAATCATGATCCTGT	9669.18	8897.14	8448.22	8756.52	5912.19	0.949549	0.675213	0.800717
Pdzrn3.2253	Pdzrn3	TATCCTTGTCTGACTTCTCCGG	11876.9	12383	11098.5	13404	3449.3	0.896275	0.257388	0.480303
Pdzrn3.2383	Pdzrn3	TAAGCTTCGATGTTAGCTGTGG	5762.93	5900.34	682.716	4646.39	3258.89	0.115858	0.701445	0.285075
Pdzrn3.3837	Pdzrn3	TTTGCTTTCTGTTAAAACCTTG	3887.43	6074.8	142.314	9267.88	4992.4	0.0235876	0.538728	0.112727
Pdzrn4.577	Pdzrn4	TTCTCTTACACTCATCGCTGGA	7416.24	10928.6	27173.9	10490.9	12649.2	2.48636	1.20571	1.73143
Pdzrn4.380	Pdzrn4	TTCTCTTGACTGCTAACACGAC	3234.56	3441.32	2557.52	4967.68	6361.32	0.743257	1.28048	0.975566
Pdzrn4.2555	Pdzrn4	TAGGGAATTAATTAGGTCCTTA	6852.69	6988.91	6119.54	9302.96	2538.47	0.875626	0.272946	0.488874
Pdzrn4.1808	Pdzrn4	TTTACCTTCCATTCCATCTTGG	13325.3	10632.2	2120.31	18344.6	18114.1	0.199498	0.987436	0.443838
Pdzrn4.1706	Pdzrn4	TGAATTAACTGCATGTAGCTTT	4177.44	4356.75	34042.2	6201.97	145.51	7.8121	0.0236194	0.429554
Pdzrn4.2859	Pdzrn4	ATTACCACAATTATCTAGCTAC	5346.31	4780.34	4822.18	6368.28	1135.41	1.00875	0.17842	0.424242
Pex10.76	Pex10	TAGTACTCGTCCTTCTGCGCTG	5707.08	7277.4	4525.17	6464.44	5915.92	0.621863	0.915162	0.754391
Pex10.1183	Pex10	TACATGTGACAGACTCTCCCAC	5081.54	6377.76	4387.01	5015.2	3540.87	0.687909	0.706087	0.696939
Pex10.1555	Pex10	TTTATTATGTATTATAGCGTTC	16122.8	24334.5	7220.98	16632.9	19982.4	0.296767	1.20137	0.597097
Pex10.1093	Pex10	TTATGTGACAAAAGAACGGTGT	3356.87	3412.46	18030.7	6287.95	247.918	5.28253	0.0395803	0.457257
Pex10.1277	Pex10	TAAAACACCCTGAACTTCTGAA	1352.02	81.3166	1062.18	915.248	1.79757	12.9158	0.00305329	0.198584
Pex10.1348	Pex10	TTATACTTCCCTTCCAGCCTAT	4240.1	2423.62	377.441	5459.81	1171.31	0.156083	0.214678	0.183051
Pex12.2388	Pex12	TACAAGGTGGTATCTGTGCTGT	6527.6	4967.9	4766.48	8058.48	10430.4	0.959464	1.29431	1.11438
Pex12.1678	Pex12	TTACTTTTGACAGTCTCCCTAT	7844.2	9461.04	26969.7	15880.5	3646.94	2.85041	0.229697	0.809154
Pex12.1354	Pex12	TAGAGTATAGAACTTGAGTGGT	5168.65	4476.05	2551.34	3491.29	3612.77	0.570094	1.03478	0.768065
Pex12.1679	Pex12	TTTACTTTTGACAGTCTCCCTA	8497.06	10860.4	3056.66	14470.9	12719	0.281517	0.878949	0.497432
Pex12.867	Pex12	TTTGATAGCTTGCATGTCCTGA	6174.72	9906.9	8776.12	8466.9	2211.48	0.885871	0.261278	0.481101
Pex12.1355	Pex12	TTAGAGTATAGAACTTGAGTGG	12517.7	9697.12	6449.65	9953.47	1740.82	0.665144	0.174979	0.341154
Phf7.12	Phf7	TAGTCGTTGACACAAGACGTGG	2542.06	1534.44	14817.2	2849.83	8391.37	9.6508	2.94384	5.33014
Phf7.457	Phf7	TTACTTGAGTAGTAGTCTGTGC	14898.5	10198.1	11688.3	14812.5	21653.1	1.14612	1.46178	1.29436
Phf7.1142	Phf7	TATTTCTGGATACACTTGCGGT	7807.73	8208.55	15141	5783.37	4160.64	1.84444	0.719462	1.15196
Phf7.448	Phf7	TAGTAGTCTGTGCACACTGGTA	6889.16	6864.27	8740.99	5561.64	4845.04	1.27337	0.871176	1.05324
Phf7.13	Phf7	TTAGTCGTTGACACAAGACGTG	4232.46	7055.76	2233.74	3464.14	1541.38	0.316681	0.445114	0.375445
Phf7.548	Phf7	TTCCTATCTAGAATTCTTCTGT	1679.68	4174.44	325.886	2295.47	2780.97	0.078288	1.21141	0.307959
Phrf1.5041	Phrf1	TTGATTTCACCACTCTTGCTGT	8122.18	9017.78	4529.26	5802.61	20282.3	0.502314	3.49495	1.32498
Phrf1.3157	Phrf1	TTCTTCTTCGTTTTCTTCCTGC	13186.4	18867	19018.6	15655.4	18469.7	1.00804	1.17975	1.09052
Phrf1.1757	Phrf1	TTGAGTCACAGAATTTCGCTGA	5810.82	5434.79	4131.3	8524.6	2973.18	0.760201	0.348853	0.514974
Phrf1.4875	Phrf1	TTTTGGTCTTCTCAGCAGCTGT	4620.81	6751.51	936.406	7605.95	8159.74	0.138823	1.0728	0.385914
Phrf1.1198	Phrf1	TTACTTTTCACAGATGACCTGG	5453.41	7295.79	429.004	13083.9	9221.33	0.0589305	0.704809	0.203801
Phrf1.404	Phrf1	TACACTGCTAGCTTCAAGCTTC	2126.17	1901.65	70.1271	2870.19	1070.71	0.0373832	0.373264	0.118126
Pias1.1204	Pias1	TATCTCGTCACAGTCTGTGCAG	8660.31	2515.41	4733.49	2955.04	8648.41	1.88145	2.92601	2.3463
Pias1.3800	Pias1	TTTGTGACTCTAACACAGCCGT	1504.22	297.708	1231.32	750.074	3.59096	4.1255	0.00611252	0.158799
Pias1.3799	Pias1	TTGTGACTCTAACACAGCCGTT	1672.84	5933.12	22.6903	4213.08	9370.54	0.00399221	2.22386	0.0942237
Pias1.3798	Pias1	TGTGACTCTAACACAGCCGTTT	1965.2	5290.57	32.996	5234.67	6632.66	0.00642456	1.26701	0.0902219
Pias1.3684	Pias1	ATACATATCAACACCAACTTTT	2948.86	2392.14	6.18478	3836.35	7471.6	0.00300224	1.94733	0.0764615
Pias1.922	Pias1	TAAAGCTCTAGAATGATCCGGA	2656.48	3422.94	0	3760.55	5.3902	0.000292061	0.00169882	0.000704386
Pias2.1374	Pias2	ATCAATAACATCTATCTTCTTC	10382.8	8102.36	18678.5	11614.3	13933.5	2.30515	1.19967	1.66296
Pias2.660	Pias2	TTTTATACACAAACTATTGGGA	7624.64	7295.77	3914.69	6575.31	15600.8	0.536633	2.37243	1.12833
Pias2.665	Pias2	TTGACTTTTATACACAAACTAT	1725.88	1601.32	1276.7	3300.1	2942.63	0.797411	0.891712	0.843244
Pias2.1370	Pias2	ATAACATCTATCTTCTTCTTGC	8080.06	4638.71	3625.9	15761.7	11853.1	0.781708	0.752036	0.766729
Pias2.141	Pias2	TAATTCTCGAATTTTAATCTGA	3803.64	2573.12	1901.64	4663.35	2258.16	0.739143	0.484345	0.598331
Pias2.1377	Pias2	TAGATCAATAACATCTATCTTC	9393.44	4961.35	6492.86	15759.5	774.281	1.30863	0.0491915	0.253719
Pias3.2186	Pias3	TAGAGTTCTCTGTCCATCTCTG	10212.6	8737.11	4884.1	6704.28	12907.7	0.559056	1.92516	1.03744
Pias3.2598	Pias3	TCACAGAACATTCACAACCTTT	3416.42	6883.96	2198.67	5756.22	6248.24	0.319488	1.08546	0.588891
Pias3.506	Pias3	TTAACCTTAACAAAGAGGTTAG	2335.86	5737.75	2912.24	2150.66	1155.13	0.507644	0.537321	0.522271
Pias3.426	Pias3	TTGTATGGTGTAATCACACTTG	17149.6	24827.6	12893	20338	5233.15	0.519319	0.257346	0.365574
Pias3.134	Pias3	TTGATCTTCATCTGGACGCTGG	4517.12	4744.94	1101.37	6109.2	2511.46	0.232277	0.411191	0.309048
Pias3.1008	Pias3	TAAACCATCAATAATCAGCGAC	2249.65	4078.69	0	1947.03	537.162	0.000245117	0.27626	0.00822897
Pias4.167	Pias4	TTTGATCTTCTTGAAAAGCTCT	2120.47	3235.43	3580.58	3245.79	8589.04	1.10665	2.6457	1.7111
Pias4.166	Pias4	TTGATCTTCTTGAAAAGCTCTG	4965.76	4520.63	19078.5	6958.83	4437.32	4.21961	0.637705	1.64039
Pias4.165	Pias4	TGATCTTCTTGAAAAGCTCTGG	4129.83	3485.91	7041.43	4559.27	5820.67	2.01967	1.27661	1.60572
Pias4.886	Pias4	TTCTCCTTGACCAAAGCCTTGC	4263.31	6081.35	3512.48	4916.78	1049.12	0.577652	0.213535	0.351211
Pias4.160	Pias4	TTCTTGAAAAGCTCTGGGCTAC	2840.82	4165.25	80.4387	3955.14	4264.88	0.0195473	1.07829	0.145181
Pias4.175	Pias4	TACAGCTCTTTGATCTTCTTGA	10184.3	13889.9	620.816	8947.72	1029.38	0.0447643	0.115143	0.0717934
Pja1.1422	Pja1	TTTAGTCTAATTGACTGACTGG	11689.6	14718.8	19509.6	18561.8	11955.7	1.32547	0.64412	0.923992
Pja1.1420	Pja1	TAGTCTAATTGACTGACTGGTT	5046.25	6031.54	7536.48	14080.6	5051.68	1.24947	0.358815	0.669574
Pja1.1421	Pja1	TTAGTCTAATTGACTGACTGGT	9888.84	13367.9	6645.48	6702.01	1875.52	0.497159	0.279952	0.373069
Pja1.1713	Pja1	AAATACAGGAACATTAACCCAT	2210.01	2115.41	365.047	2494.59	1302.43	0.172957	0.522295	0.300557
Pja1.1654	Pja1	TTTAGCAGATAGGTAACCCTGA	2291.69	3547.56	2829.82	2535.32	3.59263	0.797737	0.00181075	0.0380066
Pja1.505	Pja1	TATCGGTAGTAATCGTCGGTGT	9832.19	10493.2	3978.54	10943.4	23.35	0.379215	0.00222488	0.0290467
Pja2.4049	Pja2	TTTGTTACCATGAAAGTCCTAA	2504.35	1349.5	2371.91	666.356	176.058	1.75706	0.265313	0.682768
Pja2.253	Pja2	TGATAGTCTGATATCCTCCTGC	9137.15	10223	5610.07	9857.3	5734.33	0.548813	0.581777	0.565055
Pja2.250	Pja2	TAGTCTGATATCCTCCTGCTGG	6678.64	10982.4	12882.7	8918.29	1920.48	1.17301	0.215429	0.502694
Pja2.1008	Pja2	TTCAGTTGAATTTTCTGTCTGT	4666.88	3834.76	7418.93	3465.27	21.5591	1.93441	0.00650818	0.112203
Pja2.563	Pja2	TTGCTTTCTAAGGTCTCCCTGA	5470.88	10987.5	2.06132	4536.65	3724.18	0.000278592	0.82095	0.0151232
Pja2.4310	Pja2	TTAGCTTAGAGATAACAACTAA	1788.71	1163.29	8.25191	1213.92	7.1861	0.0079464	0.00673798	0.00731729
Pml.1450	Pml	TCCATCTTGATGATCTTCCTGG	9650.34	6179.73	10281.8	11437.8	30452.2	1.66369	2.66228	2.10457
Pml.5156	Pml	TTATGTTGCTGAGACTTGCTGT	5074.05	4653.16	7829.41	6078.66	10410.7	1.68245	1.71255	1.69743
Pml.5209	Pml	TAATGTATGAGTGTGCTGCTGC	7723.05	6133.84	1961.43	9445.5	15036.6	0.319883	1.59187	0.713592
Pml.1286	Pml	TACAGCTGCATTTATCCTCTGG	7416.31	6811.84	4219.98	8462.38	2419.89	0.619563	0.286043	0.420977
Pml.5086	Pml	TAAGTCACAAACACTGACCCTT	1438.09	1211.81	0	1185.64	10080.1	0.000824528	8.49548	0.0836945
Pml.1231	Pml	TTGAACTCCTCGAAACCTCTGG	1755.55	3122.63	80.4436	1245.6	3.59096	0.0260734	0.00368279	0.00979912
Ppil2.1982	Ppil2	TTACTGTCTAAAACACTACCAT	5380.35	2838.04	10288	3848.79	9902.24	3.6241	2.57241	3.0533
Ppil2.397	Ppil2	TAGACATTGCCAGTTGTCCTGA	5574.8	12990.2	7645.83	9498.67	11258.5	0.588616	1.18525	0.83526
Ppil2.523	Ppil2	TTGAATTTGTCCAAATTGGTGG	6742.56	11640.7	6175.24	9526.96	7861.44	0.530527	0.825196	0.661656
Ppil2.1384	Ppil2	TGATGCTGTGTCTTCTTCCGTT	3818.99	3266.9	1718.07	6442.94	2626.5	0.526049	0.407747	0.463136
Ppil2.1962	Ppil2	ATTTAAGCTATAGACAACCGAC	3354.64	3824.28	7082.8	3879.34	393.426	1.85184	0.101647	0.43386
Ppil2.117	Ppil2	TTGTCTGTGAGATATCTGGCTT	3157.28	3572.48	2.06298	3706.25	9126.11	0.000857142	2.46196	0.0459375
Prpf19.2035	Prpf19	TTTTAATGAAACTAGATCGCTG	10638.6	4781.66	11422.3	7271.08	13861.7	2.38847	1.90629	2.1338
Prpf19.2034	Prpf19	TTTAATGAAACTAGATCGCTGC	8115.52	6148.24	7305.49	6044.71	5308.63	1.18819	0.878247	1.02153
Prpf19.1422	Prpf19	TTGAAGTTCTTCAACTTGCGTA	8801.01	20776.5	5900.88	7364.98	10019.1	0.284052	1.36032	0.621611
Prpf19.1531	Prpf19	TTGTTTGCAGATGTAGATCTGG	7858.55	9360.05	3623.86	4847.76	4805.63	0.387228	0.991311	0.619567
Prpf19.270	Prpf19	TTGTTGATAGGATCTGTGCCAT	6631.1	6186.24	1353.03	4725.58	1518.04	0.218842	0.321382	0.265202
Prpf19.1388	Prpf19	TGACTGAGGAATCATCAGCTGC	3860.8	8899.75	5874.04	6752.93	425.787	0.660061	0.0631909	0.20423
Prpf8.1318	Prpf8	TTGATGAACACAACGTTGGGAG	4386.91	4118.06	16923.2	7620.66	8024.97	4.10876	1.05305	2.08008
Prpf8.4078	Prpf8	TTCACAATCTTGGTGAACGTGG	7388.4	8297.75	13528.1	13604.3	6713.51	1.63026	0.493522	0.896978
Prpf8.6386	Prpf8	TTCAATCTCAGCTATCTGCTGC	8032.8	10055.1	6659.87	15055.8	13944.3	0.662369	0.926184	0.783247
Prpf8.1181	Prpf8	TTCATTCCAGTCTTCATCCTGT	5879.25	7203.97	4954.21	8480.48	5930.24	0.687749	0.699317	0.693509
Prpf8.5163	Prpf8	TCATCTTATAGGACTTTCGGGG	7724.93	5820.37	1810.94	6361.49	4722.96	0.311256	0.742471	0.480727
Prpf8.1046	Prpf8	TACAAGGTCAGTCAGAAGCTGA	1552.66	988.852	0	1077.03	2166.56	0.00101025	2.01067	0.0450698
Psma1.357	Psma1	ATAAAGTTGCATAACAGTCTGG	7926.95	8329.22	6730.08	12127.9	8680.7	0.808031	0.715787	0.760512
Psma1.215	Psma1	TTGATTTTAGACCAACTGTTGC	7746.03	7155.45	9970.25	11339.3	1839.64	1.39332	0.162309	0.475552
Psma1.1165	Psma1	TTTTATTTCACAGTTGTCTTTA	8328.21	8430.2	1817.1	8413.72	7085.41	0.21564	0.842144	0.426145
Psma1.1102	Psma1	TATAGATACCTATACTTCCTAG	28518.9	3483.32	212.445	7207.73	655.744	0.0612587	0.0911041	0.0747055
Psma1.356	Psma1	TAAAGTTGCATAACAGTCTGGC	9025.28	6754.14	39.1907	9060.85	7883.06	0.00594965	0.870028	0.071947
Psma1.1017	Psma1	TTAGAGAAAACTTACATCTGGA	5883.26	3937.08	0	2934.68	5610.51	0.000253931	1.91149	0.0220315
Psma2.281	Psma2	TCTGTGTACAAGTACTCTGTAA	5657.47	4263.63	14103.6	4303.59	2100.15	3.30735	0.488119	1.27058
Psma2.323	Psma2	TTCTTGGTAAACAAGGTAGTAT	4558.87	4971.81	4360.21	4905.46	8524.33	0.877012	1.73757	1.23445
Psma2.634	Psma2	TTATCTTCTGTCATCTGCCCTT	9504.99	7172.54	11721.3	11567.9	10218.5	1.6341	0.883362	1.20146
Psma2.275	Psma2	TACAAGTACTCTGTAATCGGGG	7791.41	6637.44	9755.77	3916.68	3826.6	1.46974	0.977008	1.19831
Psma2.638	Psma2	TATGTTATCTTCTGTCATCTGC	9310.96	8621.68	680.665	7130.79	15112.1	0.0790549	2.11912	0.4093
Psma2.633	Psma2	TATCTTCTGTCATCTGCCCTTC	2458.18	313.448	3953.84	1307.82	1.79757	12.5771	0.00213747	0.163961
Psma3.1310	Psma3	TTAAATGTATATACACATGTGT	8476	9424.3	13208.6	7690.8	12343.7	1.4015	1.60491	1.49976
Psma3.771	Psma3	TTTAGTTAATTCACCAACCCAG	6418.19	4957.38	5352.33	6484.8	13507.9	1.07965	2.08284	1.49958
Psma3.636	Psma3	TATCTCTGTCTTTGCAGCCTGC	7229.74	6862.96	15665	8050.57	6106.28	2.28235	0.758521	1.31575
Psma3.873	Psma3	TTACATATTGTCATCATCTGAT	11379.4	6556.09	6870.28	6781.21	6875.12	1.04792	1.01385	1.03074
Psma3.729	Psma3	TTTATCCTTAACTTCATCGTGT	13103.3	12356.8	6878.54	9102.7	7200.36	0.556698	0.791036	0.663603
Psma3.1044	Psma3	TTTTAATCAAACATCAATCTAT	5013.19	5291.84	241.321	5300.3	3133.08	0.0457828	0.59119	0.164518
Psma4.320	Psma4	TAGCTCGTTAGTCAGAACGTTA	7587	5386.24	29504.4	7093.46	14605.5	5.47691	2.05886	3.358
Psma4.845	Psma4	TGATTCTGTCTATTTATCCTTT	8156.41	7714.13	9916.63	6550.42	8075.17	1.28548	1.23274	1.25883
Psma4.926	Psma4	TAATACAAGAAAACACTTCCGG	4552.22	2626.9	4092.04	4860.21	3456.39	1.55753	0.711221	1.0525
Psma4.404	Psma4	TTTGATATCACACAGTGCTGTA	13694.2	15385	12121.5	11260.2	8558.52	0.787894	0.760091	0.773868
Psma4.665	Psma4	TTTACTAACATCCATTGTCTTA	17943.8	17357.4	13018.7	10514.6	4916.98	0.750049	0.467684	0.592272
Psma4.577	Psma4	TTCAACATTGACACAGCCGCAG	2731.59	1786.25	0	3347.62	2462.98	0.000559518	0.735821	0.0202905
Psma5.133	Psma5	TTGACAAGCTTCTTCACCGGAC	4523.52	7766.6	21648.4	5446.24	9305.91	2.78714	1.70855	2.18219
Psma5.1143	Psma5	TTTTCCATGACATAAGAGCTGG	2587.07	806.564	472.324	1475.26	5459.51	0.586113	3.69889	1.4724
Psma5.886	Psma5	TAAACTTCTTGCAAGGAGCTCT	1853.71	146.886	1722.2	2572.65	242.516	11.6522	0.0946187	1.05001
Psma5.897	Psma5	TAGACTTATGGTAAACTTCTTG	9675.73	7042.65	6156.71	1699.26	1478.46	0.874221	0.870138	0.872177
Psma5.944	Psma5	TTGCTTGAGGATGATGAGCGAG	931.779	828.861	0	598.475	2998.34	0.00120502	5.00327	0.0776469
Psma5.544	Psma5	TCGATCTCTACAATCTTCTCAA	4618.5	2044.6	4.12346	9552.98	4419.4	0.00250463	0.462676	0.0340416
Psma6.562	Psma6	TAAAGCCACAGTAGTAACCTGC	2447.09	1067.54	3561.99	2640.53	2396.52	3.33444	0.907628	1.73966
Psma6.152	Psma6	TATTCTACTTGGTAGAGTCGGC	5823.71	4337.06	4104.48	2796.65	5967.86	0.946385	2.13352	1.42096
Psma6.284	Psma6	TTGAACAAGTGAGTCACTGTGC	6902.48	9188.25	3654.78	4180.27	13798.9	0.397833	3.30039	1.14586
Psma6.493	Psma6	TTAAAATCATACAACAACCGAG	3134.07	6041.99	1697.47	8635.47	5622.99	0.281065	0.651191	0.427817
Psma6.233	Psma6	TTCTGTGTGACAATAACTGCAC	6727.89	3521.33	6461.96	6851.36	17.9632	1.83485	0.00276739	0.0712584
Psma6.112	Psma6	TAATGTGACGGTCAAAACCGGC	1111.67	271.474	0	2199.31	1.79757	0.00367008	0.00127144	0.00216016
Psma7.854	Psma7	TAGTAGTTTATTGAACTCGGAC	9910.77	3941.01	27520.5	5402.12	7938.72	6.98159	1.46947	3.203
Psma7.730	Psma7	TTCATTTTCTTCTTTCTCCTTC	9521.6	5765.28	25292.9	5522.04	7051.21	4.38652	1.27687	2.36665
[truncated: 2,186 more rows]
